# Supplementary material for: DOMMINO 2.0: integrating structurally resolved protein-, RNA-, and DNA-mediated macromolecular interactions
Source: Database (Oxford). 2016 Jan 30;2016:bav114. doi: 10.1093/database/bav114 (PMC4733329; doi:10.1093/database/bav114)
Supplement: Supplementary Data [file supp_bav114_suppl_data.zip]

Archive with 2 entries (2 files):
- Fig5_raw.sif
- Fig4_raw.sif
