# Supplementary material for: DOMMINO 2.0: integrating structurally resolved protein-, RNA-, and DNA-mediated macromolecular interactions
Source: Database (Oxford). 2016 Jan 30;2016:bav114. doi: 10.1093/database/bav114 (PMC4733329; doi:10.1093/database/bav114)
Supplement: Supplementary Data [file supp_bav114_suppl_data.zip › Fig5_raw.sif]

Peptide_0	pp	48727
48727	pp	Peptide_485
48727	pp	Peptide_483
48727	pp	Peptide_482
48727	pp	Peptide_476
48727	pp	Peptide_474
48727	pp	N-terminal_149
48727	pp	Peptide_462
48727	pp	Peptide_461
48727	pp	Peptide_439
48727	pp	Peptide_438
48727	pp	Peptide_436
48727	pp	N-terminal_110
48727	pp	N-terminal_108
48727	pp	N-terminal_107
48727	pp	N-terminal_105
48727	pp	88634
48727	pp	UndefinedChain_210
48727	pp	UndefinedChain_209
48727	pp	Peptide_405
48727	pp	Peptide_403
48727	pp	Peptide_402
48727	pp	N-terminal_103
48727	pp	C-terminal_78
48727	pp	UndefinedChain_206
48727	pp	UndefinedChain_203
48727	pp	UndefinedChain_201
48727	pp	Peptide_380
48727	pp	Peptide_379
48727	pp	Peptide_374
48727	pp	C-terminal_70
48727	pp	N-terminal_95
48727	pp	N-terminal_93
48727	pp	Peptide_363
48727	pp	Peptide_362
48727	pp	Peptide_346
48727	pp	Peptide_345
48727	pp	Peptide_344
48727	pp	Peptide_343
48727	pp	N-terminal_91
48727	pp	69356
48727	pp	N-terminal_88
48727	pp	69225
48727	pp	Peptide_328
48727	pp	Peptide_327
48727	pp	N-terminal_84
48727	pp	Peptide_303
48727	pp	Peptide_301
48727	pp	N-terminal_82
48727	pp	Peptide_276
48727	pp	Peptide_275
48727	pp	Peptide_274
48727	pp	Peptide_273
48727	pp	Peptide_264
48727	pp	C-terminal_55
48727	pp	C-terminal_54
48727	pp	C-terminal_53
48727	pp	N-terminal_76
48727	pp	Peptide_263
48727	pp	Peptide_262
48727	pp	Peptide_255
48727	pp	Peptide_251
48727	pp	Peptide_246
48727	pp	N-terminal_71
48727	pp	Linker_17
48727	pp	50940
48727	pp	58065
48727	pp	N-terminal_65
48727	pp	N-terminal_64
48727	pp	Peptide_240
48727	pp	Peptide_239
48727	pp	Peptide_235
48727	pp	Peptide_233
48727	pp	Peptide_230
48727	pp	Peptide_228
48727	pp	Peptide_227
48727	pp	Peptide_226
48727	pp	Peptide_223
48727	pp	Peptide_222
48727	pp	Peptide_220
48727	pp	Peptide_218
48727	pp	Peptide_217
48727	pp	Peptide_216
48727	pp	Peptide_215
48727	pp	Peptide_214
48727	pp	Peptide_213
48727	pp	N-terminal_58
48727	pp	57502
48727	pp	54359
48727	pp	81284
48727	pp	Peptide_133
48727	pp	Peptide_132
48727	pp	Linker_5
48727	pp	Linker_2
48727	pp	49823
48727	pp	57587
48727	pp	Peptide_127
48727	pp	Peptide_116
48727	pp	Peptide_111
48727	pp	Peptide_107
48727	pp	Peptide_104
48727	pp	Peptide_102
48727	pp	Peptide_87
48727	pp	Peptide_86
48727	pp	Peptide_85
48727	pp	Peptide_84
48727	pp	Peptide_83
48727	pp	Peptide_81
48727	pp	Peptide_79
48727	pp	Peptide_76
48727	pp	Peptide_73
48727	pp	Peptide_45
48727	pp	Peptide_44
48727	pp	Peptide_41
48727	pp	Peptide_40
48727	pp	Peptide_38
48727	pp	Peptide_37
48727	pp	48942
48727	pp	143588
48727	pp	UndefinedChain_17
48727	pp	UndefinedChain_11
48727	pp	UndefinedChain_10
48727	pp	Peptide_4
48727	pp	Peptide_3
54453	pp	Peptide_517
54453	pp	Peptide_516
54453	pp	Peptide_511
54453	pp	Peptide_508
54453	pp	UndefinedChain_250
54453	pp	UndefinedChain_249
54453	pp	Peptide_496
54453	pp	Peptide_486
54453	pp	Peptide_484
54453	pp	Peptide_480
54453	pp	Peptide_478
54453	pp	Peptide_477
54453	pp	Peptide_446
54453	pp	Peptide_445
54453	pp	Peptide_435
54453	pp	Peptide_430
54453	pp	Peptide_427
54453	pp	Peptide_423
54453	pp	Peptide_422
54453	pp	Peptide_414
54453	pp	Peptide_412
54453	pp	Peptide_410
54453	pp	Peptide_401
54453	pp	Peptide_400
54453	pp	Peptide_389
54453	pp	Peptide_385
54453	pp	Peptide_381
54453	pp	Peptide_370
54453	pp	Peptide_368
54453	pp	Peptide_364
54453	pp	Peptide_354
54453	pp	Peptide_352
54453	pp	Peptide_351
54453	pp	Peptide_350
54453	pp	Peptide_349
54453	pp	Peptide_348
54453	pp	Peptide_340
54453	pp	Peptide_333
54453	pp	Peptide_332
54453	pp	Peptide_322
54453	pp	Peptide_321
54453	pp	Peptide_317
54453	pp	Peptide_315
54453	pp	Peptide_314
54453	pp	Peptide_311
54453	pp	Peptide_304
54453	pp	Peptide_299
54453	pp	Peptide_298
54453	pp	Peptide_295
54453	pp	Peptide_290
54453	pp	Peptide_289
54453	pp	Peptide_288
54453	pp	Peptide_278
54453	pp	Peptide_271
54453	pp	Peptide_269
54453	pp	Peptide_265
54453	pp	Peptide_243
54453	pp	UndefinedChain_159
54453	pp	Peptide_241
54453	pp	Peptide_202
54453	pp	Peptide_142
54453	pp	Peptide_141
54453	pp	Peptide_135
54453	pp	Peptide_134
54453	pp	Peptide_131
54453	pp	Peptide_130
54453	pp	Peptide_129
54453	pp	Peptide_119
54453	pp	Peptide_118
54453	pp	Peptide_115
54453	pp	Peptide_106
54453	pp	Peptide_103
54453	pp	Peptide_100
54453	pp	Peptide_97
54453	pp	Peptide_96
54453	pp	Peptide_65
54453	pp	Peptide_61
54453	pp	Peptide_60
54453	pp	Peptide_58
54453	pp	Peptide_57
54453	pp	Peptide_56
54453	pp	Peptide_55
54453	pp	Peptide_54
54453	pp	Peptide_36
54453	pp	Peptide_35
54453	pp	Peptide_33
54453	pp	Peptide_30
54453	pp	81285
54453	pp	Peptide_28
54453	pp	Peptide_26
54453	pp	Peptide_11
54453	pp	Peptide_9
54453	pp	Peptide_7
54453	pp	56437
54453	pp	Peptide_1
Peptide_2	pp	48727
56437	pp	C-terminal_93
56437	pp	C-terminal_92
56437	pp	C-terminal_89
48942	pp	54359
48942	pp	N-terminal_109
48942	pp	N-terminal_106
48942	pp	88634
48942	pp	UndefinedChain_207
48942	pp	UndefinedChain_205
48942	pp	UndefinedChain_202
48942	pp	Peptide_316
48942	pp	Peptide_296
48942	pp	Peptide_291
48942	pp	UndefinedChain_160
48942	pp	Peptide_236
48942	pp	Peptide_229
48942	pp	UndefinedChain_48
48942	pp	UndefinedChain_44
48942	pp	81284
48942	pp	56503
48942	pp	49823
48942	pp	UndefinedChain_7
48942	pp	UndefinedChain_6
48942	pp	UndefinedChain_4
UndefinedChain_0	pp	49159
143588	pp	N-terminal_122
143588	pp	N-terminal_120
55505	pp	UndefinedChain_167
55505	pp	143588
UndefinedChain_1	pp	49159
49159	pp	Peptide_359
49159	pp	Peptide_358
49159	pp	UndefinedChain_8
49159	pp	UndefinedChain_5
UndefinedChain_14	pp	48727
56503	pp	N-terminal_130
56503	pp	N-terminal_128
56503	pp	N-terminal_124
56503	pp	N-terminal_86
56503	pp	N-terminal_85
56503	pp	N-terminal_66
56503	pp	N-terminal_62
56503	pp	N-terminal_54
56503	pp	N-terminal_53
56503	pp	Linker_12
56503	pp	N-terminal_51
56503	pp	Linker_9
56503	pp	N-terminal_9
56503	pp	48727
88634	pp	N-terminal_112
88634	pp	N-terminal_111
88634	pp	57425
88634	pp	57536
57536	pp	UndefinedChain_9
Peptide_8	pp	54453
47955	pp	UndefinedChain_248
47955	pp	UndefinedChain_239
47955	pp	UndefinedChain_238
47955	pp	UndefinedChain_230
47955	pp	UndefinedChain_227
47955	pp	UndefinedChain_223
47955	pp	UndefinedChain_185
47955	pp	UndefinedChain_184
47955	pp	UndefinedChain_183
47955	pp	UndefinedChain_181
47955	pp	UndefinedChain_137
47955	pp	UndefinedChain_136
47955	pp	UndefinedChain_132
88854	pp	UndefinedChain_240
88854	pp	Linker_32
88854	pp	UndefinedChain_226
88854	pp	UndefinedChain_222
88854	pp	UndefinedChain_139
88854	pp	UndefinedChain_134
88854	pp	N-terminal_3
88854	pp	N-terminal_2
88854	pp	47955
54118	pp	82047
Peptide_12	pp	54453
UndefinedChain_20	pp	49159
UndefinedChain_19	pp	49159
Peptide_10	pp	54453
54237	pp	UndefinedChain_236
54237	pp	N-terminal_126
54237	pp	N-terminal_123
54237	pp	N-terminal_114
54237	pp	N-terminal_102
54237	pp	N-terminal_101
54237	pp	UndefinedChain_173
54237	pp	UndefinedChain_172
54237	pp	UndefinedChain_170
54237	pp	N-terminal_15
54237	pp	N-terminal_12
54237	pp	110773
54237	pp	Peptide_93
54237	pp	159852
UndefinedChain_18	pp	49159
50045	pp	Peptide_306
50045	pp	Peptide_305
50045	pp	UndefinedChain_164
50045	pp	55672
47944	pp	50892
55672	pp	Peptide_399
55672	pp	Peptide_244
Peptide_21	pp	82172
Peptide_22	pp	82497
Peptide_16	pp	82497
Peptide_19	pp	82172
Peptide_14	pp	82172
82172	pp	143588
82172	pp	C-terminal_5
82172	pp	Peptide_24
82172	pp	Peptide_23
82172	pp	Peptide_15
49836	pp	Linker_29
49836	pp	Linker_27
49836	pp	57536
49836	pp	48727
N-terminal_0	pp	82047
82497	pp	Peptide_20
82497	pp	Peptide_18
82497	pp	Peptide_17
82497	pp	Peptide_13
47305	pp	49266
Peptide_32	pp	54453
Peptide_31	pp	54453
Peptide_29	pp	54453
81285	pp	48942
47969	pp	Peptide_125
47969	pp	Peptide_123
47969	pp	Peptide_71
46566	pp	47969
Peptide_27	pp	54453
Peptide_25	pp	54453
81269	pp	UndefinedChain_197
81269	pp	UndefinedChain_196
81269	pp	UndefinedChain_195
81269	pp	UndefinedChain_193
81269	pp	UndefinedChain_192
81269	pp	UndefinedChain_191
81269	pp	UndefinedChain_189
81269	pp	UndefinedChain_187
81314	pp	81269
Peptide_43	pp	48727
Peptide_42	pp	48727
Peptide_39	pp	48727
Peptide_34	pp	48727
49266	pp	47267
Peptide_53	pp	54453
Peptide_59	pp	54453
Peptide_64	pp	54453
Peptide_63	pp	54453
Peptide_62	pp	54453
Peptide_68	pp	54453
Peptide_67	pp	54453
Peptide_66	pp	54453
55551	pp	55672
Peptide_47	pp	55551
Peptide_46	pp	55551
Peptide_50	pp	48727
Peptide_51	pp	75383
Peptide_48	pp	54453
Peptide_49	pp	48727
75383	pp	Peptide_293
75383	pp	Peptide_292
75383	pp	Peptide_52
UndefinedChain_23	pp	47305
Peptide_88	pp	48727
Peptide_90	pp	48727
Peptide_89	pp	48727
Peptide_92	pp	48727
Peptide_91	pp	48727
140577	pp	N-terminal_41
140577	pp	N-terminal_37
140577	pp	N-terminal_35
140577	pp	N-terminal_34
140577	pp	N-terminal_31
140577	pp	53107
53107	pp	Peptide_200
53107	pp	Peptide_199
53107	pp	Peptide_197
53107	pp	Peptide_194
53107	pp	Peptide_193
53107	pp	Peptide_192
53107	pp	Peptide_190
53107	pp	Peptide_187
53107	pp	Peptide_186
53107	pp	Peptide_185
53107	pp	Peptide_183
53107	pp	Peptide_182
53107	pp	Peptide_180
53107	pp	Peptide_179
53107	pp	Peptide_178
53107	pp	Peptide_177
53107	pp	Peptide_175
53107	pp	Peptide_174
53107	pp	Peptide_169
53107	pp	Peptide_168
53107	pp	Peptide_166
53107	pp	Peptide_165
53107	pp	Peptide_164
53107	pp	Peptide_163
53107	pp	Peptide_162
53107	pp	Peptide_161
53107	pp	Peptide_160
53107	pp	Peptide_157
53107	pp	Peptide_156
53107	pp	Peptide_154
54696	pp	UndefinedChain_115
54696	pp	UndefinedChain_110
54696	pp	UndefinedChain_106
54696	pp	UndefinedChain_101
54696	pp	UndefinedChain_97
54696	pp	UndefinedChain_75
54696	pp	UndefinedChain_60
54696	pp	Peptide_95
54696	pp	Peptide_94
Peptide_69	pp	54453
Peptide_70	pp	54453
Peptide_72	pp	50892
Peptide_74	pp	48727
Peptide_75	pp	48727
Peptide_77	pp	48727
Peptide_78	pp	48727
Peptide_80	pp	48727
Peptide_82	pp	48727
Peptide_113	pp	54453
Peptide_112	pp	48727
Peptide_110	pp	54453
Peptide_101	pp	54453
Peptide_99	pp	54453
Peptide_98	pp	54453
Peptide_105	pp	54453
Peptide_128	pp	48727
58070	pp	N-terminal_7
58070	pp	48727
58070	pp	48942
49823	pp	N-terminal_97
N-terminal_5	pp	56503
N-terminal_4	pp	56503
57587	pp	C-terminal_63
57587	pp	N-terminal_81
N-terminal_6	pp	56503
Peptide_121	pp	47969
Peptide_122	pp	47969
Peptide_120	pp	47969
Linker_6	pp	88854
N-terminal_10	pp	88854
UndefinedChain_40	pp	54237
C-terminal_1	pp	56503
UndefinedChain_39	pp	54696
Peptide_137	pp	54165
54165	pp	Peptide_459
54165	pp	Peptide_140
54165	pp	Peptide_139
54165	pp	Peptide_138
Peptide_136	pp	54453
UndefinedChain_37	pp	54118
49890	pp	54118
N-terminal_8	pp	56503
56855	pp	UndefinedChain_178
56855	pp	UndefinedChain_141
56855	pp	UndefinedChain_140
56855	pp	UndefinedChain_52
UndefinedChain_36	pp	56855
Linker_4	pp	48727
Linker_3	pp	48727
Peptide_158	pp	53107
Peptide_159	pp	53107
Peptide_149	pp	53107
Peptide_150	pp	53107
Peptide_151	pp	53107
Peptide_152	pp	53107
Peptide_153	pp	53107
Peptide_155	pp	53107
N-terminal_13	pp	54237
N-terminal_14	pp	54237
N-terminal_17	pp	48727
N-terminal_16	pp	54237
Peptide_148	pp	54453
Peptide_147	pp	54453
Peptide_144	pp	48727
Peptide_143	pp	54453
Peptide_146	pp	54453
Peptide_145	pp	48727
56984	pp	48727
N-terminal_11	pp	49836
Peptide_195	pp	53107
Peptide_196	pp	53107
Peptide_191	pp	53107
Peptide_189	pp	53107
Peptide_188	pp	53107
Peptide_184	pp	53107
Peptide_181	pp	53107
Peptide_176	pp	53107
Peptide_173	pp	53107
Peptide_172	pp	53107
Peptide_171	pp	53107
Peptide_170	pp	53107
Peptide_167	pp	53107
Peptide_201	pp	55672
57502	pp	Linker_7
57502	pp	N-terminal_23
57502	pp	49159
UndefinedChain_49	pp	48942
UndefinedChain_50	pp	48942
N-terminal_18	pp	48727
Peptide_198	pp	53107
UndefinedChain_85	pp	74789
UndefinedChain_83	pp	74789
UndefinedChain_90	pp	74789
UndefinedChain_91	pp	74789
UndefinedChain_89	pp	74789
UndefinedChain_92	pp	74789
UndefinedChain_104	pp	50724
UndefinedChain_103	pp	50724
UndefinedChain_100	pp	54696
UndefinedChain_56	pp	74789
UndefinedChain_57	pp	74789
UndefinedChain_59	pp	50724
UndefinedChain_54	pp	74789
74789	pp	UndefinedChain_131
74789	pp	UndefinedChain_128
74789	pp	UndefinedChain_124
74789	pp	UndefinedChain_122
74789	pp	UndefinedChain_120
74789	pp	UndefinedChain_118
74789	pp	UndefinedChain_117
74789	pp	UndefinedChain_112
74789	pp	UndefinedChain_111
74789	pp	UndefinedChain_108
74789	pp	UndefinedChain_99
74789	pp	UndefinedChain_98
74789	pp	UndefinedChain_94
74789	pp	UndefinedChain_93
74789	pp	UndefinedChain_88
74789	pp	UndefinedChain_82
74789	pp	UndefinedChain_79
74789	pp	UndefinedChain_78
74789	pp	UndefinedChain_72
74789	pp	UndefinedChain_70
74789	pp	UndefinedChain_63
50724	pp	UndefinedChain_113
50724	pp	UndefinedChain_105
50724	pp	UndefinedChain_96
50724	pp	UndefinedChain_95
50724	pp	UndefinedChain_71
50724	pp	UndefinedChain_62
50724	pp	UndefinedChain_58
50724	pp	UndefinedChain_55
UndefinedChain_65	pp	74789
UndefinedChain_66	pp	74789
UndefinedChain_61	pp	54696
UndefinedChain_69	pp	54696
UndefinedChain_68	pp	74789
UndefinedChain_77	pp	74789
UndefinedChain_74	pp	74789
UndefinedChain_76	pp	50724
N-terminal_26	pp	140577
C-terminal_19	pp	46920
46920	pp	C-terminal_42
46920	pp	C-terminal_41
46920	pp	C-terminal_35
46920	pp	C-terminal_28
46920	pp	C-terminal_27
46920	pp	C-terminal_26
46920	pp	C-terminal_25
46920	pp	140577
N-terminal_28	pp	140577
N-terminal_29	pp	140577
C-terminal_21	pp	46920
C-terminal_22	pp	46920
N-terminal_32	pp	140577
N-terminal_42	pp	140577
UndefinedChain_107	pp	50724
UndefinedChain_114	pp	54696
UndefinedChain_116	pp	74789
UndefinedChain_126	pp	50724
UndefinedChain_125	pp	54696
UndefinedChain_127	pp	50724
UndefinedChain_130	pp	50724
Peptide_203	pp	54453
Peptide_206	pp	54453
Peptide_205	pp	48727
Peptide_204	pp	48727
N-terminal_59	pp	48727
N-terminal_57	pp	48727
C-terminal_48	pp	48727
N-terminal_55	pp	56503
N-terminal_56	pp	56503
Peptide_212	pp	82207
Peptide_210	pp	82207
Peptide_209	pp	82207
C-terminal_37	pp	46920
N-terminal_46	pp	140577
C-terminal_33	pp	46920
N-terminal_44	pp	140577
UndefinedChain_135	pp	47955
Linker_10	pp	56503
N-terminal_52	pp	56503
Linker_11	pp	56503
Linker_8	pp	49823
N-terminal_50	pp	56503
UndefinedChain_153	pp	50999
50999	pp	Peptide_395
50999	pp	UndefinedChain_154
50362	pp	UndefinedChain_199
UndefinedChain_157	pp	48942
UndefinedChain_158	pp	48942
UndefinedChain_161	pp	54453
Peptide_242	pp	54453
N-terminal_63	pp	56503
N-terminal_67	pp	48727
Peptide_219	pp	48727
Peptide_221	pp	48727
Peptide_224	pp	48727
Peptide_225	pp	48942
Peptide_237	pp	48727
Peptide_238	pp	48942
UndefinedChain_147	pp	50362
Peptide_231	pp	48727
Peptide_232	pp	48727
Peptide_234	pp	48727
C-terminal_57	pp	48727
C-terminal_56	pp	48727
74874	pp	50940
Peptide_266	pp	48727
N-terminal_77	pp	54237
47061	pp	54237
Peptide_258	pp	48727
Peptide_259	pp	54453
Peptide_260	pp	54453
N-terminal_73	pp	54237
Peptide_254	pp	48727
Peptide_256	pp	48727
Peptide_257	pp	48727
N-terminal_74	pp	54237
UndefinedChain_171	pp	54237
Peptide_247	pp	48727
N-terminal_72	pp	56503
47286	pp	C-terminal_69
47286	pp	48727
UndefinedChain_169	pp	56855
N-terminal_70	pp	48727
Peptide_253	pp	48727
Peptide_252	pp	48727
50157	pp	Peptide_456
50157	pp	Peptide_450
50157	pp	Peptide_384
50157	pp	Peptide_382
50157	pp	Peptide_347
Peptide_250	pp	50157
50940	pp	Linker_21
50940	pp	57536
50940	pp	N-terminal_69
C-terminal_51	pp	50940
58065	pp	N-terminal_98
58065	pp	Linker_23
58065	pp	48942
N-terminal_68	pp	50940
UndefinedChain_163	pp	48942
Linker_18	pp	48727
UndefinedChain_165	pp	55505
Peptide_245	pp	55672
Peptide_297	pp	54453
Peptide_300	pp	54453
Peptide_302	pp	54453
Peptide_307	pp	50045
Peptide_309	pp	48942
Peptide_308	pp	54453
Peptide_310	pp	54453
N-terminal_83	pp	57587
C-terminal_64	pp	57587
Peptide_286	pp	54453
Peptide_287	pp	54453
Peptide_281	pp	54453
Peptide_280	pp	54453
Peptide_279	pp	54453
Peptide_285	pp	54453
Peptide_284	pp	54453
Peptide_283	pp	48727
Peptide_282	pp	48727
C-terminal_60	pp	57587
C-terminal_59	pp	57587
N-terminal_80	pp	57587
N-terminal_79	pp	57587
Peptide_272	pp	48727
Peptide_270	pp	54453
Peptide_277	pp	48727
Peptide_356	pp	49159
Peptide_357	pp	49159
Peptide_353	pp	54453
Peptide_355	pp	54453
N-terminal_92	pp	48727
Peptide_341	pp	48727
N-terminal_90	pp	48727
Peptide_342	pp	48727
N-terminal_87	pp	48727
N-terminal_89	pp	48727
Peptide_338	pp	48727
Peptide_337	pp	48727
Peptide_339	pp	54453
Peptide_335	pp	54453
Peptide_336	pp	54453
Peptide_334	pp	54453
Peptide_331	pp	54453
Linker_22	pp	50940
Peptide_329	pp	54453
Peptide_330	pp	54453
Peptide_326	pp	54453
Peptide_324	pp	54453
Peptide_325	pp	54453
C-terminal_67	pp	48727
C-terminal_66	pp	48727
Peptide_323	pp	54453
Peptide_320	pp	54453
Peptide_319	pp	48942
Peptide_318	pp	54453
Peptide_313	pp	48942
Peptide_312	pp	54453
UndefinedChain_188	pp	81269
UndefinedChain_190	pp	81269
UndefinedChain_194	pp	81269
UndefinedChain_186	pp	47955
Linker_28	pp	49836
Linker_26	pp	49836
Peptide_378	pp	48727
Peptide_377	pp	48727
Peptide_373	pp	48727
Peptide_372	pp	54453
143022	pp	C-terminal_75
143022	pp	C-terminal_74
143022	pp	C-terminal_73
143022	pp	C-terminal_72
143022	pp	90230
Peptide_371	pp	54453
N-terminal_99	pp	48727
N-terminal_100	pp	48727
UndefinedChain_180	pp	54237
Linker_25	pp	49823
Peptide_369	pp	47944
Linker_24	pp	49823
N-terminal_96	pp	56503
N-terminal_94	pp	48727
Peptide_367	pp	48727
Peptide_366	pp	48727
Peptide_365	pp	54453
Peptide_361	pp	54453
Peptide_360	pp	54453
Peptide_424	pp	48727
Peptide_425	pp	48727
Peptide_418	pp	48727
Peptide_419	pp	54453
Peptide_420	pp	48727
Peptide_421	pp	48727
Peptide_415	pp	54453
Peptide_416	pp	54453
Peptide_417	pp	54453
Peptide_411	pp	54453
Peptide_413	pp	54453
Peptide_437	pp	48727
Peptide_434	pp	54453
Peptide_431	pp	54453
Peptide_433	pp	48727
Peptide_432	pp	48727
Peptide_426	pp	48727
Peptide_429	pp	54453
Peptide_428	pp	54453
Peptide_451	pp	50157
Peptide_452	pp	50157
Peptide_448	pp	54453
Peptide_447	pp	54453
Peptide_444	pp	54453
Peptide_442	pp	54453
Peptide_443	pp	54453
Peptide_440	pp	48727
Peptide_441	pp	48727
81320	pp	53981
UndefinedChain_217	pp	50362
UndefinedChain_215	pp	50362
Peptide_458	pp	50157
Peptide_457	pp	50157
N-terminal_115	pp	54237
Peptide_386	pp	48942
Peptide_387	pp	54453
Peptide_388	pp	54453
Peptide_390	pp	54453
Peptide_391	pp	54453
UndefinedChain_198	pp	54237
Peptide_383	pp	50157
Peptide_398	pp	55672
Peptide_392	pp	50999
UndefinedChain_200	pp	50362
Peptide_406	pp	48727
Peptide_404	pp	48727
UndefinedChain_204	pp	48942
UndefinedChain_208	pp	48727
C-terminal_80	pp	48727
Peptide_409	pp	54453
Peptide_408	pp	54453
Peptide_407	pp	48942
UndefinedChain_212	pp	48727
UndefinedChain_211	pp	48727
C-terminal_79	pp	48727
N-terminal_104	pp	88634
UndefinedChain_231	pp	88854
Peptide_473	pp	48727
Peptide_472	pp	48727
N-terminal_150	pp	88854
Peptide_479	pp	54453
Peptide_475	pp	54453
N-terminal_151	pp	56437
N-terminal_152	pp	56437
Peptide_481	pp	48727
C-terminal_88	pp	56437
Peptide_488	pp	101153
101153	pp	Peptide_490
Peptide_487	pp	101153
Peptide_495	pp	48727
Peptide_494	pp	54453
Peptide_493	pp	48727
Peptide_491	pp	101153
Peptide_497	pp	54453
UndefinedChain_245	pp	88854
UndefinedChain_243	pp	47955
C-terminal_83	pp	81320
N-terminal_118	pp	53981
N-terminal_119	pp	143588
Peptide_460	pp	54165
N-terminal_121	pp	143588
Peptide_463	pp	54453
N-terminal_125	pp	56503
N-terminal_127	pp	54237
N-terminal_129	pp	56503
N-terminal_131	pp	56503
161009	pp	48727
N-terminal_132	pp	48727
N-terminal_133	pp	49843
49843	pp	N-terminal_146
49843	pp	N-terminal_145
49843	pp	48942
49843	pp	N-terminal_134
N-terminal_135	pp	49843
N-terminal_139	pp	49843
N-terminal_138	pp	49843
N-terminal_137	pp	49843
N-terminal_136	pp	49843
N-terminal_142	pp	49843
N-terminal_141	pp	49843
N-terminal_140	pp	49843
48446	pp	Peptide_470
48446	pp	Peptide_469
48446	pp	Peptide_468
48446	pp	Peptide_467
Peptide_471	pp	48446
Peptide_512	pp	54453
Peptide_510	pp	48727
Peptide_509	pp	54453
Peptide_515	pp	54453
Peptide_514	pp	48727
Peptide_513	pp	54453
Peptide_507	pp	48727
Peptide_506	pp	54453
Peptide_505	pp	54453
Peptide_504	pp	54453
Peptide_503	pp	54453
Peptide_499	pp	48727
Peptide_500	pp	48727
DNA_10	pp	81315
DNA_9	pp	81279
DNA_12	pp	81315
DNA_11	pp	81279
RNA_1	pp	54929
DNA_13	pp	81315
RNA_2	pp	54929
DNA_2	pp	81315
DNA_4	pp	81279
DNA_3	pp	81315
DNA_6	pp	81315
DNA_5	pp	81315
DNA_8	pp	81279
DNA_7	pp	81279
UndefinedChain_263	pp	48372
RNA_0	pp	54929
DNA_0	pp	81315
DNA_1	pp	81279
UndefinedChain_259	pp	48372
UndefinedChain_262	pp	48372
