# Supplementary material for: DOMMINO 2.0: integrating structurally resolved protein-, RNA-, and DNA-mediated macromolecular interactions
Source: Database (Oxford). 2016 Jan 30;2016:bav114. doi: 10.1093/database/bav114 (PMC4733329; doi:10.1093/database/bav114)
Supplement: Supplementary Data [file supp_bav114_suppl_data.zip › Fig4_raw.sif]

100908	pp	102987
100908	pp	C-terminal_1116
100908	pp	C-terminal_9114
100908	pp	C-terminal_9123
100908	pp	N-terminal_4695
100908	pp	N-terminal_7615
101051	pp	54929
101051	pp	RNA_136
101051	pp	RNA_137
101051	pp	RNA_145
101051	pp	RNA_147
101051	pp	RNA_148
101051	pp	RNA_150
101051	pp	RNA_163
54929	pp	100908
54929	pp	141628
54929	pp	48372
54929	pp	89818
54929	pp	C-terminal_10310
54929	pp	C-terminal_10329
54929	pp	C-terminal_10346
54929	pp	C-terminal_10462
54929	pp	C-terminal_1679
54929	pp	C-terminal_1680
54929	pp	C-terminal_2964
54929	pp	C-terminal_3382
54929	pp	C-terminal_4539
54929	pp	C-terminal_4567
54929	pp	C-terminal_537
54929	pp	C-terminal_6319
54929	pp	C-terminal_6322
54929	pp	C-terminal_6504
54929	pp	C-terminal_6505
54929	pp	C-terminal_7399
54929	pp	C-terminal_7433
54929	pp	C-terminal_8241
54929	pp	C-terminal_8291
54929	pp	C-terminal_9303
54929	pp	C-terminal_9769
54929	pp	Linker_1920
54929	pp	Linker_1921
54929	pp	Linker_2124
54929	pp	Linker_2125
54929	pp	Linker_2128
54929	pp	Linker_581
54929	pp	Linker_582
54929	pp	Linker_583
54929	pp	N-terminal_1600
54929	pp	N-terminal_1603
54929	pp	N-terminal_2541
54929	pp	N-terminal_2543
54929	pp	N-terminal_2842
54929	pp	N-terminal_2897
54929	pp	N-terminal_2900
54929	pp	N-terminal_2909
54929	pp	N-terminal_2911
54929	pp	N-terminal_3838
54929	pp	N-terminal_4465
54929	pp	N-terminal_5044
54929	pp	N-terminal_5047
54929	pp	N-terminal_5404
54929	pp	N-terminal_5504
54929	pp	N-terminal_7739
54929	pp	N-terminal_8020
54929	pp	N-terminal_8087
54929	pp	N-terminal_8556
54929	pp	N-terminal_8573
54929	pp	N-terminal_8584
54929	pp	Peptide_1125
54929	pp	Peptide_1129
54929	pp	Peptide_2250
54929	pp	UndefinedChain_1110
54929	pp	UndefinedChain_2685
54929	pp	UndefinedChain_2687
54929	pp	UndefinedChain_2690
54929	pp	UndefinedChain_2701
54929	pp	UndefinedChain_2702
54929	pp	UndefinedChain_2703
54929	pp	UndefinedChain_3511
54929	pp	UndefinedChain_3512
54929	pp	UndefinedChain_3515
54929	pp	UndefinedChain_3516
54929	pp	UndefinedChain_3980
54929	pp	UndefinedChain_3983
54929	pp	UndefinedChain_3990
54929	pp	UndefinedChain_3991
54929	pp	UndefinedChain_3995
54929	pp	UndefinedChain_3996
54929	pp	UndefinedChain_3997
54929	pp	UndefinedChain_3999
54929	pp	UndefinedChain_4003
54929	pp	UndefinedChain_4004
54929	pp	UndefinedChain_4008
54929	pp	UndefinedChain_4012
54929	pp	UndefinedChain_4039
54929	pp	UndefinedChain_4416
54929	pp	UndefinedChain_495
54929	pp	UndefinedChain_496
54929	pp	UndefinedChain_497
54929	pp	UndefinedChain_498
54929	pp	UndefinedChain_499
54929	pp	UndefinedChain_5103
54929	pp	UndefinedChain_5107
54929	pp	UndefinedChain_6310
54929	pp	UndefinedChain_6315
54929	pp	UndefinedChain_6316
54929	pp	UndefinedChain_6317
54929	pp	UndefinedChain_6320
54929	pp	UndefinedChain_6322
54929	pp	UndefinedChain_6323
54929	pp	UndefinedChain_6328
54929	pp	UndefinedChain_6332
54929	pp	UndefinedChain_6333
54929	pp	UndefinedChain_7743
54929	pp	RNA_132
54929	pp	RNA_133
54929	pp	RNA_138
54929	pp	RNA_139
54929	pp	RNA_140
54929	pp	RNA_143
54929	pp	RNA_144
54929	pp	RNA_146
54929	pp	RNA_149
54929	pp	RNA_151
54929	pp	RNA_152
54929	pp	RNA_153
54929	pp	RNA_154
54929	pp	RNA_155
54929	pp	RNA_162
54929	pp	RNA_170
54929	pp	RNA_172
54929	pp	RNA_173
54929	pp	RNA_175
54929	pp	RNA_177
54929	pp	RNA_179
54929	pp	RNA_181
54929	pp	RNA_188
54929	pp	RNA_211
54929	pp	RNA_212
101407	pp	88854
101407	pp	N-terminal_2053
101407	pp	N-terminal_6418
101407	pp	N-terminal_6420
101407	pp	N-terminal_6468
101407	pp	Peptide_128
88854	pp	160723
88854	pp	47502
88854	pp	50045
88854	pp	52805
88854	pp	55551
88854	pp	55638
88854	pp	58674
88854	pp	81388
88854	pp	C-terminal_1005
88854	pp	C-terminal_1017
88854	pp	C-terminal_10209
88854	pp	C-terminal_10218
88854	pp	C-terminal_10395
88854	pp	C-terminal_10400
88854	pp	C-terminal_10404
88854	pp	C-terminal_10406
88854	pp	C-terminal_10478
88854	pp	C-terminal_10548
88854	pp	C-terminal_10619
88854	pp	C-terminal_10658
88854	pp	C-terminal_10748
88854	pp	C-terminal_10749
88854	pp	C-terminal_10750
88854	pp	C-terminal_10751
88854	pp	C-terminal_10946
88854	pp	C-terminal_11048
88854	pp	C-terminal_11049
88854	pp	C-terminal_11197
88854	pp	C-terminal_11200
88854	pp	C-terminal_11202
88854	pp	C-terminal_11220
88854	pp	C-terminal_11222
88854	pp	C-terminal_11290
88854	pp	C-terminal_11395
88854	pp	C-terminal_11428
88854	pp	C-terminal_11565
88854	pp	C-terminal_11574
88854	pp	C-terminal_11575
88854	pp	C-terminal_11576
88854	pp	C-terminal_11638
88854	pp	C-terminal_11639
88854	pp	C-terminal_11640
88854	pp	C-terminal_11815
88854	pp	C-terminal_11819
88854	pp	C-terminal_11820
88854	pp	C-terminal_11848
88854	pp	C-terminal_11854
88854	pp	C-terminal_11869
88854	pp	C-terminal_11870
88854	pp	C-terminal_11890
88854	pp	C-terminal_11906
88854	pp	C-terminal_1201
88854	pp	C-terminal_12116
88854	pp	C-terminal_12133
88854	pp	C-terminal_12468
88854	pp	C-terminal_12469
88854	pp	C-terminal_12594
88854	pp	C-terminal_12595
88854	pp	C-terminal_12598
88854	pp	C-terminal_12638
88854	pp	C-terminal_13009
88854	pp	C-terminal_13039
88854	pp	C-terminal_13042
88854	pp	C-terminal_13089
88854	pp	C-terminal_1364
88854	pp	C-terminal_1390
88854	pp	C-terminal_1558
88854	pp	C-terminal_1595
88854	pp	C-terminal_1840
88854	pp	C-terminal_1853
88854	pp	C-terminal_1854
88854	pp	C-terminal_2010
88854	pp	C-terminal_2138
88854	pp	C-terminal_2187
88854	pp	C-terminal_2188
88854	pp	C-terminal_2295
88854	pp	C-terminal_2296
88854	pp	C-terminal_235
88854	pp	C-terminal_2704
88854	pp	C-terminal_2796
88854	pp	C-terminal_2798
88854	pp	C-terminal_2799
88854	pp	C-terminal_2814
88854	pp	C-terminal_2815
88854	pp	C-terminal_2938
88854	pp	C-terminal_2939
88854	pp	C-terminal_2941
88854	pp	C-terminal_2989
88854	pp	C-terminal_2990
88854	pp	C-terminal_3007
88854	pp	C-terminal_3142
88854	pp	C-terminal_3464
88854	pp	C-terminal_3492
88854	pp	C-terminal_3504
88854	pp	C-terminal_3505
88854	pp	C-terminal_3704
88854	pp	C-terminal_3705
88854	pp	C-terminal_3784
88854	pp	C-terminal_3868
88854	pp	C-terminal_3871
88854	pp	C-terminal_3874
88854	pp	C-terminal_3877
88854	pp	C-terminal_3880
88854	pp	C-terminal_3899
88854	pp	C-terminal_3945
88854	pp	C-terminal_3948
88854	pp	C-terminal_3949
88854	pp	C-terminal_3950
88854	pp	C-terminal_3951
88854	pp	C-terminal_3962
88854	pp	C-terminal_3966
88854	pp	C-terminal_3973
88854	pp	C-terminal_3980
88854	pp	C-terminal_3981
88854	pp	C-terminal_4032
88854	pp	C-terminal_4165
88854	pp	C-terminal_4174
88854	pp	C-terminal_4349
88854	pp	C-terminal_4417
88854	pp	C-terminal_4508
88854	pp	C-terminal_4605
88854	pp	C-terminal_4615
88854	pp	C-terminal_4648
88854	pp	C-terminal_4693
88854	pp	C-terminal_4723
88854	pp	C-terminal_4745
88854	pp	C-terminal_4747
88854	pp	C-terminal_4762
88854	pp	C-terminal_4808
88854	pp	C-terminal_4814
88854	pp	C-terminal_4816
88854	pp	C-terminal_4842
88854	pp	C-terminal_4846
88854	pp	C-terminal_4878
88854	pp	C-terminal_4880
88854	pp	C-terminal_4893
88854	pp	C-terminal_4915
88854	pp	C-terminal_4917
88854	pp	C-terminal_4923
88854	pp	C-terminal_4924
88854	pp	C-terminal_5018
88854	pp	C-terminal_5026
88854	pp	C-terminal_5073
88854	pp	C-terminal_5234
88854	pp	C-terminal_5243
88854	pp	C-terminal_5268
88854	pp	C-terminal_5358
88854	pp	C-terminal_5364
88854	pp	C-terminal_5383
88854	pp	C-terminal_5456
88854	pp	C-terminal_5517
88854	pp	C-terminal_556
88854	pp	C-terminal_5585
88854	pp	C-terminal_5587
88854	pp	C-terminal_5684
88854	pp	C-terminal_5688
88854	pp	C-terminal_5689
88854	pp	C-terminal_5693
88854	pp	C-terminal_5694
88854	pp	C-terminal_5698
88854	pp	C-terminal_5700
88854	pp	C-terminal_584
88854	pp	C-terminal_587
88854	pp	C-terminal_5873
88854	pp	C-terminal_6021
88854	pp	C-terminal_6022
88854	pp	C-terminal_6023
88854	pp	C-terminal_6024
88854	pp	C-terminal_6029
88854	pp	C-terminal_6030
88854	pp	C-terminal_6031
88854	pp	C-terminal_6080
88854	pp	C-terminal_6160
88854	pp	C-terminal_6178
88854	pp	C-terminal_6179
88854	pp	C-terminal_6200
88854	pp	C-terminal_6201
88854	pp	C-terminal_6217
88854	pp	C-terminal_6246
88854	pp	C-terminal_6253
88854	pp	C-terminal_6325
88854	pp	C-terminal_6331
88854	pp	C-terminal_6460
88854	pp	C-terminal_6466
88854	pp	C-terminal_6571
88854	pp	C-terminal_6589
88854	pp	C-terminal_6820
88854	pp	C-terminal_6954
88854	pp	C-terminal_6955
88854	pp	C-terminal_6962
88854	pp	C-terminal_6984
88854	pp	C-terminal_7063
88854	pp	C-terminal_7078
88854	pp	C-terminal_7214
88854	pp	C-terminal_7280
88854	pp	C-terminal_7328
88854	pp	C-terminal_7361
88854	pp	C-terminal_7587
88854	pp	C-terminal_77
88854	pp	C-terminal_7709
88854	pp	C-terminal_7710
88854	pp	C-terminal_7748
88854	pp	C-terminal_7749
88854	pp	C-terminal_7750
88854	pp	C-terminal_7788
88854	pp	C-terminal_7789
88854	pp	C-terminal_7790
88854	pp	C-terminal_7791
88854	pp	C-terminal_780
88854	pp	C-terminal_7896
88854	pp	C-terminal_8023
88854	pp	C-terminal_8171
88854	pp	C-terminal_8172
88854	pp	C-terminal_8231
88854	pp	C-terminal_8244
88854	pp	C-terminal_8246
88854	pp	C-terminal_8336
88854	pp	C-terminal_8345
88854	pp	C-terminal_8356
88854	pp	C-terminal_8365
88854	pp	C-terminal_8366
88854	pp	C-terminal_8367
88854	pp	C-terminal_8426
88854	pp	C-terminal_8427
88854	pp	C-terminal_8452
88854	pp	C-terminal_8453
88854	pp	C-terminal_8929
88854	pp	C-terminal_8997
88854	pp	C-terminal_9001
88854	pp	C-terminal_9006
88854	pp	C-terminal_9014
88854	pp	C-terminal_9025
88854	pp	C-terminal_9142
88854	pp	C-terminal_9206
88854	pp	C-terminal_9283
88854	pp	C-terminal_9346
88854	pp	C-terminal_9455
88854	pp	C-terminal_9480
88854	pp	C-terminal_9501
88854	pp	C-terminal_9718
88854	pp	Linker_1062
88854	pp	Linker_1099
88854	pp	Linker_1275
88854	pp	Linker_1278
88854	pp	Linker_1279
88854	pp	Linker_1368
88854	pp	Linker_1398
88854	pp	Linker_1695
88854	pp	Linker_1727
88854	pp	Linker_1730
88854	pp	Linker_1916
88854	pp	Linker_2238
88854	pp	Linker_2248
88854	pp	Linker_2249
88854	pp	Linker_2255
88854	pp	Linker_2256
88854	pp	Linker_2259
88854	pp	Linker_2262
88854	pp	Linker_2263
88854	pp	Linker_2264
88854	pp	Linker_2270
88854	pp	Linker_2272
88854	pp	Linker_2457
88854	pp	Linker_266
88854	pp	Linker_2942
88854	pp	Linker_3001
88854	pp	Linker_3002
88854	pp	Linker_3004
88854	pp	Linker_3018
88854	pp	Linker_3019
88854	pp	Linker_333
88854	pp	Linker_337
88854	pp	Linker_374
88854	pp	Linker_376
88854	pp	Linker_377
88854	pp	Linker_387
88854	pp	Linker_388
88854	pp	Linker_401
88854	pp	Linker_402
88854	pp	Linker_539
88854	pp	Linker_541
88854	pp	Linker_542
88854	pp	Linker_551
88854	pp	Linker_552
88854	pp	Linker_562
88854	pp	Linker_564
88854	pp	Linker_9
88854	pp	N-terminal_10103
88854	pp	N-terminal_10136
88854	pp	N-terminal_10154
88854	pp	N-terminal_10238
88854	pp	N-terminal_10245
88854	pp	N-terminal_10247
88854	pp	N-terminal_10249
88854	pp	N-terminal_10342
88854	pp	N-terminal_10472
88854	pp	N-terminal_10474
88854	pp	N-terminal_10589
88854	pp	N-terminal_10614
88854	pp	N-terminal_10615
88854	pp	N-terminal_10616
88854	pp	N-terminal_10617
88854	pp	N-terminal_10619
88854	pp	N-terminal_10668
88854	pp	N-terminal_10692
88854	pp	N-terminal_1071
88854	pp	N-terminal_10776
88854	pp	N-terminal_109
88854	pp	N-terminal_11121
88854	pp	N-terminal_1171
88854	pp	N-terminal_1206
88854	pp	N-terminal_1207
88854	pp	N-terminal_1254
88854	pp	N-terminal_1335
88854	pp	N-terminal_1361
88854	pp	N-terminal_1371
88854	pp	N-terminal_1372
88854	pp	N-terminal_1384
88854	pp	N-terminal_1392
88854	pp	N-terminal_1393
88854	pp	N-terminal_1427
88854	pp	N-terminal_1428
88854	pp	N-terminal_1430
88854	pp	N-terminal_1524
88854	pp	N-terminal_1528
88854	pp	N-terminal_1533
88854	pp	N-terminal_1559
88854	pp	N-terminal_1560
88854	pp	N-terminal_165
88854	pp	N-terminal_1710
88854	pp	N-terminal_1711
88854	pp	N-terminal_1712
88854	pp	N-terminal_1713
88854	pp	N-terminal_1783
88854	pp	N-terminal_1784
88854	pp	N-terminal_179
88854	pp	N-terminal_1925
88854	pp	N-terminal_1929
88854	pp	N-terminal_1956
88854	pp	N-terminal_1957
88854	pp	N-terminal_1968
88854	pp	N-terminal_2047
88854	pp	N-terminal_2067
88854	pp	N-terminal_2194
88854	pp	N-terminal_2197
88854	pp	N-terminal_2216
88854	pp	N-terminal_2385
88854	pp	N-terminal_2387
88854	pp	N-terminal_2389
88854	pp	N-terminal_2401
88854	pp	N-terminal_2403
88854	pp	N-terminal_2507
88854	pp	N-terminal_255
88854	pp	N-terminal_256
88854	pp	N-terminal_2704
88854	pp	N-terminal_2824
88854	pp	N-terminal_2834
88854	pp	N-terminal_290
88854	pp	N-terminal_291
88854	pp	N-terminal_296
88854	pp	N-terminal_3005
88854	pp	N-terminal_3023
88854	pp	N-terminal_3028
88854	pp	N-terminal_3032
88854	pp	N-terminal_3033
88854	pp	N-terminal_3042
88854	pp	N-terminal_3119
88854	pp	N-terminal_3120
88854	pp	N-terminal_3168
88854	pp	N-terminal_3169
88854	pp	N-terminal_3268
88854	pp	N-terminal_3319
88854	pp	N-terminal_3323
88854	pp	N-terminal_3328
88854	pp	N-terminal_3329
88854	pp	N-terminal_3332
88854	pp	N-terminal_3334
88854	pp	N-terminal_3335
88854	pp	N-terminal_3338
88854	pp	N-terminal_3344
88854	pp	N-terminal_3350
88854	pp	N-terminal_3351
88854	pp	N-terminal_3357
88854	pp	N-terminal_3359
88854	pp	N-terminal_3360
88854	pp	N-terminal_3361
88854	pp	N-terminal_3425
88854	pp	N-terminal_350
88854	pp	N-terminal_351
88854	pp	N-terminal_352
88854	pp	N-terminal_3531
88854	pp	N-terminal_356
88854	pp	N-terminal_358
88854	pp	N-terminal_359
88854	pp	N-terminal_3601
88854	pp	N-terminal_3604
88854	pp	N-terminal_361
88854	pp	N-terminal_3627
88854	pp	N-terminal_363
88854	pp	N-terminal_364
88854	pp	N-terminal_3733
88854	pp	N-terminal_3734
88854	pp	N-terminal_3758
88854	pp	N-terminal_3763
88854	pp	N-terminal_3802
88854	pp	N-terminal_3803
88854	pp	N-terminal_3833
88854	pp	N-terminal_3854
88854	pp	N-terminal_3860
88854	pp	N-terminal_390
88854	pp	N-terminal_3928
88854	pp	N-terminal_3936
88854	pp	N-terminal_3937
88854	pp	N-terminal_3939
88854	pp	N-terminal_3940
88854	pp	N-terminal_405
88854	pp	N-terminal_4052
88854	pp	N-terminal_406
88854	pp	N-terminal_4151
88854	pp	N-terminal_4156
88854	pp	N-terminal_4303
88854	pp	N-terminal_4305
88854	pp	N-terminal_4308
88854	pp	N-terminal_4327
88854	pp	N-terminal_4380
88854	pp	N-terminal_4538
88854	pp	N-terminal_4556
88854	pp	N-terminal_4601
88854	pp	N-terminal_4702
88854	pp	N-terminal_4708
88854	pp	N-terminal_4710
88854	pp	N-terminal_4725
88854	pp	N-terminal_4735
88854	pp	N-terminal_4779
88854	pp	N-terminal_4814
88854	pp	N-terminal_4818
88854	pp	N-terminal_4819
88854	pp	N-terminal_4820
88854	pp	N-terminal_4821
88854	pp	N-terminal_4822
88854	pp	N-terminal_4829
88854	pp	N-terminal_4830
88854	pp	N-terminal_4833
88854	pp	N-terminal_4863
88854	pp	N-terminal_4865
88854	pp	N-terminal_4867
88854	pp	N-terminal_4868
88854	pp	N-terminal_4963
88854	pp	N-terminal_5247
88854	pp	N-terminal_5249
88854	pp	N-terminal_5252
88854	pp	N-terminal_5289
88854	pp	N-terminal_5292
88854	pp	N-terminal_5302
88854	pp	N-terminal_5338
88854	pp	N-terminal_5345
88854	pp	N-terminal_5391
88854	pp	N-terminal_5394
88854	pp	N-terminal_5411
88854	pp	N-terminal_5419
88854	pp	N-terminal_5421
88854	pp	N-terminal_5464
88854	pp	N-terminal_5465
88854	pp	N-terminal_5528
88854	pp	N-terminal_5720
88854	pp	N-terminal_5948
88854	pp	N-terminal_6038
88854	pp	N-terminal_6094
88854	pp	N-terminal_6287
88854	pp	N-terminal_6404
88854	pp	N-terminal_6405
88854	pp	N-terminal_6406
88854	pp	N-terminal_6526
88854	pp	N-terminal_6545
88854	pp	N-terminal_6589
88854	pp	N-terminal_6605
88854	pp	N-terminal_6646
88854	pp	N-terminal_6700
88854	pp	N-terminal_6702
88854	pp	N-terminal_6709
88854	pp	N-terminal_6712
88854	pp	N-terminal_6743
88854	pp	N-terminal_6795
88854	pp	N-terminal_6847
88854	pp	N-terminal_6861
88854	pp	N-terminal_6888
88854	pp	N-terminal_6889
88854	pp	N-terminal_6896
88854	pp	N-terminal_6899
88854	pp	N-terminal_6900
88854	pp	N-terminal_6901
88854	pp	N-terminal_6935
88854	pp	N-terminal_6947
88854	pp	N-terminal_6948
88854	pp	N-terminal_6950
88854	pp	N-terminal_6953
88854	pp	N-terminal_6954
88854	pp	N-terminal_6955
88854	pp	N-terminal_7018
88854	pp	N-terminal_7019
88854	pp	N-terminal_7020
88854	pp	N-terminal_7022
88854	pp	N-terminal_7023
88854	pp	N-terminal_7051
88854	pp	N-terminal_7068
88854	pp	N-terminal_7069
88854	pp	N-terminal_7070
88854	pp	N-terminal_7079
88854	pp	N-terminal_7086
88854	pp	N-terminal_7093
88854	pp	N-terminal_7097
88854	pp	N-terminal_7115
88854	pp	N-terminal_7154
88854	pp	N-terminal_749
88854	pp	N-terminal_750
88854	pp	N-terminal_752
88854	pp	N-terminal_7644
88854	pp	N-terminal_7647
88854	pp	N-terminal_7648
88854	pp	N-terminal_7663
88854	pp	N-terminal_7665
88854	pp	N-terminal_7693
88854	pp	N-terminal_7694
88854	pp	N-terminal_7732
88854	pp	N-terminal_7733
88854	pp	N-terminal_7766
88854	pp	N-terminal_8066
88854	pp	N-terminal_809
88854	pp	N-terminal_8287
88854	pp	N-terminal_8291
88854	pp	N-terminal_8307
88854	pp	N-terminal_8455
88854	pp	N-terminal_8456
88854	pp	N-terminal_8462
88854	pp	N-terminal_8489
88854	pp	N-terminal_8503
88854	pp	N-terminal_8506
88854	pp	N-terminal_8521
88854	pp	N-terminal_8524
88854	pp	N-terminal_8570
88854	pp	N-terminal_8664
88854	pp	N-terminal_8772
88854	pp	N-terminal_8789
88854	pp	N-terminal_8790
88854	pp	N-terminal_8819
88854	pp	N-terminal_8838
88854	pp	N-terminal_90
88854	pp	N-terminal_9001
88854	pp	N-terminal_9017
88854	pp	N-terminal_9021
88854	pp	N-terminal_9022
88854	pp	N-terminal_9150
88854	pp	N-terminal_916
88854	pp	N-terminal_919
88854	pp	N-terminal_9199
88854	pp	N-terminal_9225
88854	pp	N-terminal_927
88854	pp	N-terminal_930
88854	pp	N-terminal_9329
88854	pp	N-terminal_9360
88854	pp	N-terminal_9380
88854	pp	N-terminal_9396
88854	pp	N-terminal_9398
88854	pp	N-terminal_950
88854	pp	N-terminal_951
88854	pp	N-terminal_952
88854	pp	N-terminal_9541
88854	pp	N-terminal_9567
88854	pp	N-terminal_959
88854	pp	N-terminal_960
88854	pp	N-terminal_9620
88854	pp	N-terminal_963
88854	pp	N-terminal_965
88854	pp	N-terminal_9652
88854	pp	N-terminal_9692
88854	pp	N-terminal_9693
88854	pp	N-terminal_9703
88854	pp	N-terminal_9745
88854	pp	N-terminal_9848
88854	pp	N-terminal_9856
88854	pp	N-terminal_9863
88854	pp	N-terminal_9864
88854	pp	N-terminal_9865
88854	pp	N-terminal_9870
88854	pp	N-terminal_9938
88854	pp	N-terminal_994
88854	pp	N-terminal_9941
88854	pp	N-terminal_9946
88854	pp	N-terminal_995
88854	pp	N-terminal_997
88854	pp	Peptide_1060
88854	pp	Peptide_1211
88854	pp	Peptide_1604
88854	pp	Peptide_1606
88854	pp	Peptide_1650
88854	pp	Peptide_1651
88854	pp	Peptide_1661
88854	pp	Peptide_1805
88854	pp	Peptide_1806
88854	pp	Peptide_1812
88854	pp	Peptide_1820
88854	pp	Peptide_1821
88854	pp	Peptide_1981
88854	pp	Peptide_2045
88854	pp	Peptide_2098
88854	pp	Peptide_214
88854	pp	Peptide_2449
88854	pp	Peptide_2479
88854	pp	Peptide_2480
88854	pp	Peptide_2481
88854	pp	Peptide_253
88854	pp	Peptide_256
88854	pp	Peptide_2739
88854	pp	Peptide_2786
88854	pp	Peptide_348
88854	pp	Peptide_349
88854	pp	Peptide_370
88854	pp	Peptide_700
88854	pp	Peptide_855
88854	pp	UndefinedChain_1264
88854	pp	UndefinedChain_1413
88854	pp	UndefinedChain_3258
88854	pp	UndefinedChain_3262
88854	pp	UndefinedChain_3410
88854	pp	UndefinedChain_3411
88854	pp	UndefinedChain_3412
88854	pp	UndefinedChain_3418
88854	pp	UndefinedChain_3562
88854	pp	UndefinedChain_3564
88854	pp	UndefinedChain_3565
88854	pp	UndefinedChain_3569
88854	pp	UndefinedChain_3632
88854	pp	UndefinedChain_3725
88854	pp	UndefinedChain_4526
88854	pp	UndefinedChain_4625
88854	pp	UndefinedChain_4633
88854	pp	UndefinedChain_4634
88854	pp	UndefinedChain_4781
88854	pp	UndefinedChain_4785
88854	pp	UndefinedChain_5806
88854	pp	UndefinedChain_5825
88854	pp	UndefinedChain_5933
88854	pp	UndefinedChain_6925
101913	pp	50514
50514	pp	103355
50514	pp	48251
50514	pp	48727
50514	pp	48942
50514	pp	49411
50514	pp	57363
50514	pp	57441
50514	pp	57536
50514	pp	58011
50514	pp	C-terminal_10557
50514	pp	C-terminal_10795
50514	pp	C-terminal_10798
50514	pp	C-terminal_10820
50514	pp	C-terminal_10898
50514	pp	C-terminal_11011
50514	pp	C-terminal_11164
50514	pp	C-terminal_11297
50514	pp	C-terminal_11376
50514	pp	C-terminal_11387
50514	pp	C-terminal_1159
50514	pp	C-terminal_11831
50514	pp	C-terminal_12055
50514	pp	C-terminal_12994
50514	pp	C-terminal_1924
50514	pp	C-terminal_1931
50514	pp	C-terminal_234
50514	pp	C-terminal_2403
50514	pp	C-terminal_2436
50514	pp	C-terminal_276
50514	pp	C-terminal_2947
50514	pp	C-terminal_312
50514	pp	C-terminal_329
50514	pp	C-terminal_3294
50514	pp	C-terminal_3361
50514	pp	C-terminal_3363
50514	pp	C-terminal_3445
50514	pp	C-terminal_356
50514	pp	C-terminal_3591
50514	pp	C-terminal_3781
50514	pp	C-terminal_379
50514	pp	C-terminal_4099
50514	pp	C-terminal_4549
50514	pp	C-terminal_4550
50514	pp	C-terminal_4562
50514	pp	C-terminal_4853
50514	pp	C-terminal_5127
50514	pp	C-terminal_5236
50514	pp	C-terminal_5238
50514	pp	C-terminal_5763
50514	pp	C-terminal_6262
50514	pp	C-terminal_6269
50514	pp	C-terminal_6303
50514	pp	C-terminal_6304
50514	pp	C-terminal_6419
50514	pp	C-terminal_6956
50514	pp	C-terminal_6957
50514	pp	C-terminal_7256
50514	pp	C-terminal_7309
50514	pp	C-terminal_7345
50514	pp	C-terminal_7968
50514	pp	C-terminal_8294
50514	pp	C-terminal_8332
50514	pp	C-terminal_8363
50514	pp	C-terminal_8387
50514	pp	C-terminal_8388
50514	pp	C-terminal_8774
50514	pp	C-terminal_9141
50514	pp	C-terminal_9240
50514	pp	C-terminal_9294
50514	pp	C-terminal_9314
50514	pp	C-terminal_9355
50514	pp	C-terminal_9482
50514	pp	C-terminal_9490
50514	pp	C-terminal_9491
50514	pp	C-terminal_9515
50514	pp	C-terminal_9542
50514	pp	C-terminal_9543
50514	pp	C-terminal_9701
50514	pp	Linker_1303
50514	pp	Linker_1373
50514	pp	Linker_1402
50514	pp	Linker_1403
50514	pp	Linker_1406
50514	pp	Linker_1407
50514	pp	Linker_1424
50514	pp	Linker_2792
50514	pp	N-terminal_3973
50514	pp	N-terminal_3975
50514	pp	N-terminal_6238
50514	pp	N-terminal_7151
50514	pp	N-terminal_7152
50514	pp	N-terminal_7153
50514	pp	N-terminal_7175
50514	pp	N-terminal_7176
50514	pp	N-terminal_7588
50514	pp	N-terminal_7589
50514	pp	N-terminal_7762
50514	pp	N-terminal_9052
50514	pp	Peptide_1076
50514	pp	Peptide_1194
50514	pp	Peptide_14
50514	pp	Peptide_1785
50514	pp	Peptide_1800
50514	pp	Peptide_1807
50514	pp	Peptide_2039
50514	pp	Peptide_2050
50514	pp	Peptide_2116
50514	pp	Peptide_2118
50514	pp	Peptide_2563
50514	pp	Peptide_2564
50514	pp	Peptide_2566
50514	pp	Peptide_2569
50514	pp	Peptide_2862
50514	pp	Peptide_2876
50514	pp	Peptide_305
50514	pp	UndefinedChain_102
50514	pp	UndefinedChain_103
50514	pp	UndefinedChain_104
50514	pp	UndefinedChain_105
50514	pp	UndefinedChain_1083
50514	pp	UndefinedChain_13
50514	pp	UndefinedChain_1640
50514	pp	UndefinedChain_1650
50514	pp	UndefinedChain_1708
50514	pp	UndefinedChain_1891
50514	pp	UndefinedChain_1932
50514	pp	UndefinedChain_2044
50514	pp	UndefinedChain_2045
50514	pp	UndefinedChain_2114
50514	pp	UndefinedChain_2117
50514	pp	UndefinedChain_2214
50514	pp	UndefinedChain_2264
50514	pp	UndefinedChain_2720
50514	pp	UndefinedChain_2838
50514	pp	UndefinedChain_3072
50514	pp	UndefinedChain_3257
50514	pp	UndefinedChain_3325
50514	pp	UndefinedChain_3326
50514	pp	UndefinedChain_3330
50514	pp	UndefinedChain_3455
50514	pp	UndefinedChain_3466
50514	pp	UndefinedChain_3579
50514	pp	UndefinedChain_3585
50514	pp	UndefinedChain_3586
50514	pp	UndefinedChain_3587
50514	pp	UndefinedChain_3588
50514	pp	UndefinedChain_3733
50514	pp	UndefinedChain_3743
50514	pp	UndefinedChain_3744
50514	pp	UndefinedChain_3753
50514	pp	UndefinedChain_3850
50514	pp	UndefinedChain_3855
50514	pp	UndefinedChain_3856
50514	pp	UndefinedChain_3923
50514	pp	UndefinedChain_3924
50514	pp	UndefinedChain_3926
50514	pp	UndefinedChain_3927
50514	pp	UndefinedChain_3928
50514	pp	UndefinedChain_3933
50514	pp	UndefinedChain_3967
50514	pp	UndefinedChain_3976
50514	pp	UndefinedChain_4053
50514	pp	UndefinedChain_4058
50514	pp	UndefinedChain_4326
50514	pp	UndefinedChain_4610
50514	pp	UndefinedChain_4617
50514	pp	UndefinedChain_4675
50514	pp	UndefinedChain_4695
50514	pp	UndefinedChain_4861
50514	pp	UndefinedChain_493
50514	pp	UndefinedChain_4933
50514	pp	UndefinedChain_5088
50514	pp	UndefinedChain_5190
50514	pp	UndefinedChain_5203
50514	pp	UndefinedChain_5215
50514	pp	UndefinedChain_5424
50514	pp	UndefinedChain_5425
50514	pp	UndefinedChain_5428
50514	pp	UndefinedChain_5522
50514	pp	UndefinedChain_5523
50514	pp	UndefinedChain_5542
50514	pp	UndefinedChain_5574
50514	pp	UndefinedChain_5575
50514	pp	UndefinedChain_5593
50514	pp	UndefinedChain_5594
50514	pp	UndefinedChain_5595
50514	pp	UndefinedChain_5607
50514	pp	UndefinedChain_5608
50514	pp	UndefinedChain_5612
50514	pp	UndefinedChain_5638
50514	pp	UndefinedChain_5828
50514	pp	UndefinedChain_5934
50514	pp	UndefinedChain_5937
50514	pp	UndefinedChain_5944
50514	pp	UndefinedChain_5993
50514	pp	UndefinedChain_6052
50514	pp	UndefinedChain_6067
50514	pp	UndefinedChain_6069
50514	pp	UndefinedChain_6073
50514	pp	UndefinedChain_6077
50514	pp	UndefinedChain_6086
50514	pp	UndefinedChain_6130
50514	pp	UndefinedChain_6133
50514	pp	UndefinedChain_6134
50514	pp	UndefinedChain_6135
50514	pp	UndefinedChain_6160
50514	pp	UndefinedChain_621
50514	pp	UndefinedChain_622
50514	pp	UndefinedChain_6242
50514	pp	UndefinedChain_6304
50514	pp	UndefinedChain_6394
50514	pp	UndefinedChain_6407
50514	pp	UndefinedChain_6438
50514	pp	UndefinedChain_6441
50514	pp	UndefinedChain_6444
50514	pp	UndefinedChain_6445
50514	pp	UndefinedChain_6548
50514	pp	UndefinedChain_6549
50514	pp	UndefinedChain_6638
50514	pp	UndefinedChain_7537
50514	pp	UndefinedChain_7626
50514	pp	UndefinedChain_7893
50514	pp	UndefinedChain_7898
50514	pp	UndefinedChain_7902
50514	pp	UndefinedChain_7937
50514	pp	UndefinedChain_7946
50514	pp	UndefinedChain_8019
50514	pp	UndefinedChain_8187
50514	pp	UndefinedChain_8374
102569	pp	56310
102569	pp	C-terminal_11138
102569	pp	C-terminal_11916
102569	pp	C-terminal_11917
102569	pp	C-terminal_11919
56310	pp	140819
56310	pp	140985
56310	pp	50892
56310	pp	C-terminal_10215
56310	pp	C-terminal_10848
56310	pp	C-terminal_10890
56310	pp	C-terminal_10907
56310	pp	C-terminal_313
56310	pp	N-terminal_8485
56310	pp	N-terminal_8486
56310	pp	N-terminal_8492
56310	pp	N-terminal_8493
56310	pp	Peptide_1167
56310	pp	UndefinedChain_1302
56310	pp	UndefinedChain_1303
56310	pp	UndefinedChain_2684
56310	pp	UndefinedChain_533
56310	pp	UndefinedChain_534
103576	pp	101913
103576	pp	C-terminal_6270
103576	pp	Linker_2627
103658	pp	C-terminal_360
103658	pp	C-terminal_361
103658	pp	C-terminal_8780
103658	pp	N-terminal_1657
110080	pp	UndefinedChain_3212
110080	pp	UndefinedChain_3215
110773	pp	54237
110773	pp	54496
110773	pp	N-terminal_1106
110773	pp	N-terminal_1107
110773	pp	N-terminal_5115
110773	pp	N-terminal_5117
110773	pp	N-terminal_5118
110773	pp	N-terminal_5125
110773	pp	N-terminal_5126
110773	pp	N-terminal_5128
110773	pp	N-terminal_5131
110773	pp	N-terminal_5132
110773	pp	N-terminal_5133
110773	pp	N-terminal_5138
110773	pp	N-terminal_5142
110773	pp	N-terminal_5147
110773	pp	N-terminal_5150
110773	pp	N-terminal_6291
54237	pp	161204
54237	pp	49266
54237	pp	55983
54237	pp	69100
54237	pp	74679
54237	pp	81313
54237	pp	82568
54237	pp	89763
54237	pp	C-terminal_11837
54237	pp	C-terminal_186
54237	pp	C-terminal_204
54237	pp	C-terminal_205
54237	pp	C-terminal_3048
54237	pp	C-terminal_3050
54237	pp	C-terminal_427
54237	pp	C-terminal_565
54237	pp	C-terminal_6439
54237	pp	C-terminal_8788
54237	pp	C-terminal_9881
54237	pp	Linker_2036
54237	pp	Linker_2046
54237	pp	Linker_2079
54237	pp	Linker_2098
54237	pp	N-terminal_1108
54237	pp	N-terminal_1109
54237	pp	N-terminal_1111
54237	pp	N-terminal_1113
54237	pp	N-terminal_1114
54237	pp	N-terminal_1115
54237	pp	N-terminal_2564
54237	pp	N-terminal_3256
54237	pp	N-terminal_7409
54237	pp	Peptide_1422
54237	pp	Peptide_2872
54237	pp	Peptide_333
54237	pp	UndefinedChain_1141
54237	pp	UndefinedChain_1282
54237	pp	UndefinedChain_1283
54237	pp	UndefinedChain_1334
54237	pp	UndefinedChain_3245
54237	pp	UndefinedChain_3256
54237	pp	UndefinedChain_5112
54237	pp	UndefinedChain_5118
54237	pp	UndefinedChain_5121
54237	pp	UndefinedChain_5122
54237	pp	UndefinedChain_5123
54237	pp	UndefinedChain_5124
54237	pp	UndefinedChain_5125
54237	pp	UndefinedChain_5126
54237	pp	UndefinedChain_5127
54237	pp	UndefinedChain_5128
54237	pp	UndefinedChain_5680
54237	pp	UndefinedChain_5704
54237	pp	UndefinedChain_5706
54237	pp	UndefinedChain_5713
54237	pp	UndefinedChain_5714
54237	pp	UndefinedChain_5716
54237	pp	UndefinedChain_5718
54237	pp	UndefinedChain_5719
54237	pp	UndefinedChain_5720
54237	pp	UndefinedChain_5722
54237	pp	UndefinedChain_5724
54237	pp	UndefinedChain_5727
54237	pp	UndefinedChain_6008
54237	pp	UndefinedChain_6408
54237	pp	UndefinedChain_6500
54237	pp	UndefinedChain_7638
54237	pp	UndefinedChain_7640
54237	pp	UndefinedChain_7648
54237	pp	UndefinedChain_7650
54237	pp	UndefinedChain_7653
54237	pp	UndefinedChain_7654
54237	pp	UndefinedChain_7655
54237	pp	UndefinedChain_7656
54237	pp	UndefinedChain_7669
54237	pp	UndefinedChain_7672
54237	pp	UndefinedChain_7674
54237	pp	UndefinedChain_7680
54237	pp	UndefinedChain_7681
54237	pp	UndefinedChain_7682
54237	pp	UndefinedChain_7687
54237	pp	UndefinedChain_7690
54237	pp	UndefinedChain_7692
54237	pp	UndefinedChain_7693
54237	pp	UndefinedChain_7696
54237	pp	UndefinedChain_7699
54237	pp	UndefinedChain_7702
54237	pp	UndefinedChain_7703
54237	pp	UndefinedChain_7705
54237	pp	UndefinedChain_7706
54237	pp	UndefinedChain_7708
54237	pp	UndefinedChain_7709
54237	pp	UndefinedChain_7881
54237	pp	UndefinedChain_7905
54237	pp	UndefinedChain_810
54237	pp	UndefinedChain_8256
54237	pp	UndefinedChain_8313
54237	pp	UndefinedChain_8314
54237	pp	UndefinedChain_8579
54237	pp	UndefinedChain_8583
54237	pp	UndefinedChain_8584
54237	pp	UndefinedChain_8587
54237	pp	UndefinedChain_8648
54237	pp	UndefinedChain_8657
54237	pp	UndefinedChain_8669
54237	pp	UndefinedChain_8693
54237	pp	UndefinedChain_8730
54496	pp	47547
54496	pp	47669
54496	pp	53851
54496	pp	54237
54496	pp	55551
54496	pp	57851
54496	pp	69100
54496	pp	89763
54496	pp	90222
54496	pp	C-terminal_11793
54496	pp	C-terminal_11798
54496	pp	C-terminal_11799
54496	pp	C-terminal_11800
54496	pp	C-terminal_11806
54496	pp	C-terminal_12057
54496	pp	C-terminal_2840
54496	pp	C-terminal_342
54496	pp	C-terminal_3886
54496	pp	C-terminal_5514
54496	pp	C-terminal_5957
54496	pp	Linker_2034
54496	pp	Linker_2035
54496	pp	Linker_2047
54496	pp	Linker_2080
54496	pp	Linker_2101
54496	pp	N-terminal_10020
54496	pp	N-terminal_10031
54496	pp	N-terminal_10096
54496	pp	N-terminal_2501
54496	pp	N-terminal_5119
54496	pp	N-terminal_5123
54496	pp	N-terminal_5130
54496	pp	N-terminal_5134
54496	pp	N-terminal_5135
54496	pp	N-terminal_5136
54496	pp	N-terminal_5137
54496	pp	N-terminal_5139
54496	pp	N-terminal_5141
54496	pp	N-terminal_5152
54496	pp	N-terminal_5155
54496	pp	N-terminal_5156
54496	pp	N-terminal_5157
54496	pp	N-terminal_5615
54496	pp	N-terminal_7797
54496	pp	N-terminal_87
54496	pp	N-terminal_9425
54496	pp	UndefinedChain_2661
54496	pp	UndefinedChain_5682
54496	pp	UndefinedChain_5997
54496	pp	UndefinedChain_6006
54496	pp	UndefinedChain_809
54496	pp	UndefinedChain_8737
111419	pp	48727
111419	pp	48942
111419	pp	Linker_823
111419	pp	Linker_834
111419	pp	Linker_840
111419	pp	Linker_854
111419	pp	Linker_855
111419	pp	Linker_874
111419	pp	Linker_880
111419	pp	N-terminal_9469
111419	pp	UndefinedChain_3382
111419	pp	UndefinedChain_3384
111419	pp	UndefinedChain_3385
111419	pp	UndefinedChain_3386
111419	pp	UndefinedChain_3387
111419	pp	UndefinedChain_3389
111419	pp	UndefinedChain_3395
111419	pp	UndefinedChain_3397
111419	pp	UndefinedChain_3403
111419	pp	UndefinedChain_3404
111419	pp	UndefinedChain_3451
111419	pp	UndefinedChain_3452
48727	pp	47267
48727	pp	47286
48727	pp	47593
48727	pp	48942
48727	pp	49142
48727	pp	49266
48727	pp	49843
48727	pp	49944
48727	pp	50646
48727	pp	52744
48727	pp	54237
48727	pp	54453
48727	pp	55170
48727	pp	56995
48727	pp	57354
48727	pp	57363
48727	pp	57536
48727	pp	69955
48727	pp	75142
48727	pp	C-terminal_1
48727	pp	C-terminal_10266
48727	pp	C-terminal_10289
48727	pp	C-terminal_10536
48727	pp	C-terminal_10549
48727	pp	C-terminal_10774
48727	pp	C-terminal_10790
48727	pp	C-terminal_10813
48727	pp	C-terminal_11002
48727	pp	C-terminal_11003
48727	pp	C-terminal_11007
48727	pp	C-terminal_11302
48727	pp	C-terminal_11322
48727	pp	C-terminal_11329
48727	pp	C-terminal_11723
48727	pp	C-terminal_12000
48727	pp	C-terminal_12065
48727	pp	C-terminal_12066
48727	pp	C-terminal_12070
48727	pp	C-terminal_12073
48727	pp	C-terminal_12094
48727	pp	C-terminal_12286
48727	pp	C-terminal_12287
48727	pp	C-terminal_12962
48727	pp	C-terminal_1331
48727	pp	C-terminal_1332
48727	pp	C-terminal_1448
48727	pp	C-terminal_1451
48727	pp	C-terminal_1492
48727	pp	C-terminal_1493
48727	pp	C-terminal_1494
48727	pp	C-terminal_1714
48727	pp	C-terminal_1716
48727	pp	C-terminal_2092
48727	pp	C-terminal_2467
48727	pp	C-terminal_2525
48727	pp	C-terminal_2994
48727	pp	C-terminal_2997
48727	pp	C-terminal_2998
48727	pp	C-terminal_3
48727	pp	C-terminal_3623
48727	pp	C-terminal_369
48727	pp	C-terminal_424
48727	pp	C-terminal_426
48727	pp	C-terminal_4272
48727	pp	C-terminal_4652
48727	pp	C-terminal_4839
48727	pp	C-terminal_5244
48727	pp	C-terminal_5248
48727	pp	C-terminal_5249
48727	pp	C-terminal_6191
48727	pp	C-terminal_6193
48727	pp	C-terminal_6245
48727	pp	C-terminal_6561
48727	pp	C-terminal_6610
48727	pp	C-terminal_7011
48727	pp	C-terminal_7012
48727	pp	C-terminal_748
48727	pp	C-terminal_752
48727	pp	C-terminal_753
48727	pp	C-terminal_756
48727	pp	C-terminal_759
48727	pp	C-terminal_7741
48727	pp	C-terminal_8059
48727	pp	C-terminal_8477
48727	pp	C-terminal_8493
48727	pp	C-terminal_8988
48727	pp	C-terminal_8989
48727	pp	C-terminal_9152
48727	pp	C-terminal_9162
48727	pp	C-terminal_9164
48727	pp	C-terminal_9463
48727	pp	C-terminal_9464
48727	pp	C-terminal_9819
48727	pp	Linker_1001
48727	pp	Linker_1083
48727	pp	Linker_1084
48727	pp	Linker_1135
48727	pp	Linker_1137
48727	pp	Linker_1139
48727	pp	Linker_1166
48727	pp	Linker_1177
48727	pp	Linker_1178
48727	pp	Linker_118
48727	pp	Linker_1183
48727	pp	Linker_1184
48727	pp	Linker_1197
48727	pp	Linker_1206
48727	pp	Linker_1207
48727	pp	Linker_1209
48727	pp	Linker_1240
48727	pp	Linker_13
48727	pp	Linker_1328
48727	pp	Linker_14
48727	pp	Linker_15
48727	pp	Linker_160
48727	pp	Linker_1701
48727	pp	Linker_1707
48727	pp	Linker_1713
48727	pp	Linker_1722
48727	pp	Linker_1749
48727	pp	Linker_1872
48727	pp	Linker_2137
48727	pp	Linker_2217
48727	pp	Linker_2220
48727	pp	Linker_231
48727	pp	Linker_2459
48727	pp	Linker_2460
48727	pp	Linker_2461
48727	pp	Linker_2465
48727	pp	Linker_2598
48727	pp	Linker_3099
48727	pp	Linker_3182
48727	pp	Linker_3200
48727	pp	Linker_343
48727	pp	Linker_344
48727	pp	Linker_501
48727	pp	Linker_538
48727	pp	Linker_728
48727	pp	Linker_779
48727	pp	Linker_781
48727	pp	Linker_900
48727	pp	Linker_910
48727	pp	Linker_985
48727	pp	Linker_999
48727	pp	N-terminal_10105
48727	pp	N-terminal_10121
48727	pp	N-terminal_10129
48727	pp	N-terminal_10130
48727	pp	N-terminal_10189
48727	pp	N-terminal_10212
48727	pp	N-terminal_10214
48727	pp	N-terminal_10236
48727	pp	N-terminal_10258
48727	pp	N-terminal_10273
48727	pp	N-terminal_10283
48727	pp	N-terminal_10301
48727	pp	N-terminal_10362
48727	pp	N-terminal_10367
48727	pp	N-terminal_10629
48727	pp	N-terminal_10632
48727	pp	N-terminal_10696
48727	pp	N-terminal_10703
48727	pp	N-terminal_10713
48727	pp	N-terminal_10727
48727	pp	N-terminal_10728
48727	pp	N-terminal_1089
48727	pp	N-terminal_1233
48727	pp	N-terminal_1259
48727	pp	N-terminal_1260
48727	pp	N-terminal_1273
48727	pp	N-terminal_1274
48727	pp	N-terminal_1282
48727	pp	N-terminal_1359
48727	pp	N-terminal_1447
48727	pp	N-terminal_1468
48727	pp	N-terminal_1470
48727	pp	N-terminal_1516
48727	pp	N-terminal_1518
48727	pp	N-terminal_1537
48727	pp	N-terminal_1612
48727	pp	N-terminal_1619
48727	pp	N-terminal_1718
48727	pp	N-terminal_1719
48727	pp	N-terminal_1724
48727	pp	N-terminal_1761
48727	pp	N-terminal_1770
48727	pp	N-terminal_1771
48727	pp	N-terminal_1807
48727	pp	N-terminal_1810
48727	pp	N-terminal_1815
48727	pp	N-terminal_1856
48727	pp	N-terminal_1873
48727	pp	N-terminal_1993
48727	pp	N-terminal_2
48727	pp	N-terminal_2034
48727	pp	N-terminal_2039
48727	pp	N-terminal_2043
48727	pp	N-terminal_2119
48727	pp	N-terminal_2120
48727	pp	N-terminal_2184
48727	pp	N-terminal_2203
48727	pp	N-terminal_2233
48727	pp	N-terminal_2234
48727	pp	N-terminal_2269
48727	pp	N-terminal_2342
48727	pp	N-terminal_2355
48727	pp	N-terminal_2359
48727	pp	N-terminal_2433
48727	pp	N-terminal_2527
48727	pp	N-terminal_2559
48727	pp	N-terminal_2566
48727	pp	N-terminal_2596
48727	pp	N-terminal_2597
48727	pp	N-terminal_2640
48727	pp	N-terminal_2803
48727	pp	N-terminal_2804
48727	pp	N-terminal_2878
48727	pp	N-terminal_2889
48727	pp	N-terminal_2973
48727	pp	N-terminal_2982
48727	pp	N-terminal_2983
48727	pp	N-terminal_3009
48727	pp	N-terminal_3010
48727	pp	N-terminal_3011
48727	pp	N-terminal_3041
48727	pp	N-terminal_3110
48727	pp	N-terminal_3111
48727	pp	N-terminal_3141
48727	pp	N-terminal_3150
48727	pp	N-terminal_3164
48727	pp	N-terminal_32
48727	pp	N-terminal_3276
48727	pp	N-terminal_3315
48727	pp	N-terminal_3316
48727	pp	N-terminal_3397
48727	pp	N-terminal_3400
48727	pp	N-terminal_3439
48727	pp	N-terminal_3443
48727	pp	N-terminal_3444
48727	pp	N-terminal_3478
48727	pp	N-terminal_3497
48727	pp	N-terminal_3563
48727	pp	N-terminal_3576
48727	pp	N-terminal_3577
48727	pp	N-terminal_3593
48727	pp	N-terminal_3626
48727	pp	N-terminal_3671
48727	pp	N-terminal_3682
48727	pp	N-terminal_371
48727	pp	N-terminal_378
48727	pp	N-terminal_379
48727	pp	N-terminal_382
48727	pp	N-terminal_383
48727	pp	N-terminal_3980
48727	pp	N-terminal_3988
48727	pp	N-terminal_3989
48727	pp	N-terminal_4
48727	pp	N-terminal_4215
48727	pp	N-terminal_4216
48727	pp	N-terminal_4473
48727	pp	N-terminal_4479
48727	pp	N-terminal_4485
48727	pp	N-terminal_4497
48727	pp	N-terminal_4498
48727	pp	N-terminal_4507
48727	pp	N-terminal_4529
48727	pp	N-terminal_4534
48727	pp	N-terminal_4636
48727	pp	N-terminal_4639
48727	pp	N-terminal_4643
48727	pp	N-terminal_4649
48727	pp	N-terminal_4651
48727	pp	N-terminal_4652
48727	pp	N-terminal_4653
48727	pp	N-terminal_4666
48727	pp	N-terminal_4747
48727	pp	N-terminal_4748
48727	pp	N-terminal_4750
48727	pp	N-terminal_4799
48727	pp	N-terminal_4802
48727	pp	N-terminal_4904
48727	pp	N-terminal_4910
48727	pp	N-terminal_4912
48727	pp	N-terminal_4925
48727	pp	N-terminal_50
48727	pp	N-terminal_505
48727	pp	N-terminal_5182
48727	pp	N-terminal_5206
48727	pp	N-terminal_5212
48727	pp	N-terminal_5214
48727	pp	N-terminal_5255
48727	pp	N-terminal_5317
48727	pp	N-terminal_5318
48727	pp	N-terminal_5329
48727	pp	N-terminal_5382
48727	pp	N-terminal_5383
48727	pp	N-terminal_5385
48727	pp	N-terminal_5386
48727	pp	N-terminal_5407
48727	pp	N-terminal_5408
48727	pp	N-terminal_55
48727	pp	N-terminal_5609
48727	pp	N-terminal_5658
48727	pp	N-terminal_5659
48727	pp	N-terminal_5675
48727	pp	N-terminal_5726
48727	pp	N-terminal_5841
48727	pp	N-terminal_5906
48727	pp	N-terminal_6
48727	pp	N-terminal_6053
48727	pp	N-terminal_6134
48727	pp	N-terminal_6135
48727	pp	N-terminal_6156
48727	pp	N-terminal_6216
48727	pp	N-terminal_6255
48727	pp	N-terminal_6260
48727	pp	N-terminal_6263
48727	pp	N-terminal_6264
48727	pp	N-terminal_6266
48727	pp	N-terminal_6446
48727	pp	N-terminal_6447
48727	pp	N-terminal_6510
48727	pp	N-terminal_6517
48727	pp	N-terminal_6588
48727	pp	N-terminal_6750
48727	pp	N-terminal_6751
48727	pp	N-terminal_6761
48727	pp	N-terminal_6844
48727	pp	N-terminal_687
48727	pp	N-terminal_6903
48727	pp	N-terminal_6904
48727	pp	N-terminal_6945
48727	pp	N-terminal_698
48727	pp	N-terminal_7
48727	pp	N-terminal_705
48727	pp	N-terminal_707
48727	pp	N-terminal_713
48727	pp	N-terminal_715
48727	pp	N-terminal_720
48727	pp	N-terminal_723
48727	pp	N-terminal_7274
48727	pp	N-terminal_7471
48727	pp	N-terminal_7483
48727	pp	N-terminal_7484
48727	pp	N-terminal_7485
48727	pp	N-terminal_7508
48727	pp	N-terminal_753
48727	pp	N-terminal_7543
48727	pp	N-terminal_7544
48727	pp	N-terminal_7546
48727	pp	N-terminal_7547
48727	pp	N-terminal_7548
48727	pp	N-terminal_7555
48727	pp	N-terminal_7556
48727	pp	N-terminal_7559
48727	pp	N-terminal_7560
48727	pp	N-terminal_7627
48727	pp	N-terminal_7629
48727	pp	N-terminal_7651
48727	pp	N-terminal_7652
48727	pp	N-terminal_7654
48727	pp	N-terminal_7661
48727	pp	N-terminal_7662
48727	pp	N-terminal_7668
48727	pp	N-terminal_7669
48727	pp	N-terminal_7687
48727	pp	N-terminal_7703
48727	pp	N-terminal_7735
48727	pp	N-terminal_7757
48727	pp	N-terminal_7800
48727	pp	N-terminal_7899
48727	pp	N-terminal_7900
48727	pp	N-terminal_7916
48727	pp	N-terminal_7917
48727	pp	N-terminal_7932
48727	pp	N-terminal_803
48727	pp	N-terminal_8061
48727	pp	N-terminal_8344
48727	pp	N-terminal_8357
48727	pp	N-terminal_8415
48727	pp	N-terminal_8418
48727	pp	N-terminal_8458
48727	pp	N-terminal_8497
48727	pp	N-terminal_8558
48727	pp	N-terminal_8594
48727	pp	N-terminal_8600
48727	pp	N-terminal_8723
48727	pp	N-terminal_8837
48727	pp	N-terminal_8851
48727	pp	N-terminal_8852
48727	pp	N-terminal_8967
48727	pp	N-terminal_8987
48727	pp	N-terminal_8988
48727	pp	N-terminal_9007
48727	pp	N-terminal_9034
48727	pp	N-terminal_9201
48727	pp	N-terminal_9204
48727	pp	N-terminal_9209
48727	pp	N-terminal_9211
48727	pp	N-terminal_9224
48727	pp	N-terminal_9235
48727	pp	N-terminal_9236
48727	pp	N-terminal_9323
48727	pp	N-terminal_9325
48727	pp	N-terminal_9413
48727	pp	N-terminal_9416
48727	pp	N-terminal_9433
48727	pp	N-terminal_9458
48727	pp	N-terminal_9463
48727	pp	N-terminal_9557
48727	pp	N-terminal_9574
48727	pp	N-terminal_9641
48727	pp	N-terminal_9642
48727	pp	N-terminal_9763
48727	pp	N-terminal_9764
48727	pp	N-terminal_9813
48727	pp	N-terminal_9818
48727	pp	N-terminal_9821
48727	pp	N-terminal_9823
48727	pp	N-terminal_9879
48727	pp	N-terminal_9880
48727	pp	N-terminal_9949
48727	pp	Peptide_101
48727	pp	Peptide_102
48727	pp	Peptide_105
48727	pp	Peptide_1180
48727	pp	Peptide_1181
48727	pp	Peptide_1182
48727	pp	Peptide_1186
48727	pp	Peptide_1190
48727	pp	Peptide_1191
48727	pp	Peptide_160
48727	pp	Peptide_161
48727	pp	Peptide_1847
48727	pp	Peptide_1975
48727	pp	Peptide_1977
48727	pp	Peptide_1979
48727	pp	Peptide_1980
48727	pp	Peptide_2071
48727	pp	Peptide_2294
48727	pp	Peptide_2295
48727	pp	Peptide_2323
48727	pp	Peptide_2357
48727	pp	Peptide_2358
48727	pp	Peptide_25
48727	pp	Peptide_26
48727	pp	Peptide_2709
48727	pp	UndefinedChain_1149
48727	pp	UndefinedChain_1162
48727	pp	UndefinedChain_1165
48727	pp	UndefinedChain_1169
48727	pp	UndefinedChain_1170
48727	pp	UndefinedChain_1178
48727	pp	UndefinedChain_133
48727	pp	UndefinedChain_1341
48727	pp	UndefinedChain_1347
48727	pp	UndefinedChain_135
48727	pp	UndefinedChain_1352
48727	pp	UndefinedChain_1357
48727	pp	UndefinedChain_1361
48727	pp	UndefinedChain_1363
48727	pp	UndefinedChain_137
48727	pp	UndefinedChain_141
48727	pp	UndefinedChain_1417
48727	pp	UndefinedChain_142
48727	pp	UndefinedChain_144
48727	pp	UndefinedChain_145
48727	pp	UndefinedChain_150
48727	pp	UndefinedChain_1508
48727	pp	UndefinedChain_1511
48727	pp	UndefinedChain_154
48727	pp	UndefinedChain_155
48727	pp	UndefinedChain_157
48727	pp	UndefinedChain_1612
48727	pp	UndefinedChain_1617
48727	pp	UndefinedChain_1623
48727	pp	UndefinedChain_1624
48727	pp	UndefinedChain_175
48727	pp	UndefinedChain_178
48727	pp	UndefinedChain_179
48727	pp	UndefinedChain_1802
48727	pp	UndefinedChain_1803
48727	pp	UndefinedChain_1806
48727	pp	UndefinedChain_1810
48727	pp	UndefinedChain_1823
48727	pp	UndefinedChain_1828
48727	pp	UndefinedChain_1843
48727	pp	UndefinedChain_1844
48727	pp	UndefinedChain_186
48727	pp	UndefinedChain_189
48727	pp	UndefinedChain_221
48727	pp	UndefinedChain_233
48727	pp	UndefinedChain_235
48727	pp	UndefinedChain_319
48727	pp	UndefinedChain_346
48727	pp	UndefinedChain_4601
48727	pp	UndefinedChain_4910
48727	pp	UndefinedChain_4912
48727	pp	UndefinedChain_4915
48727	pp	UndefinedChain_4916
48727	pp	UndefinedChain_4917
48727	pp	UndefinedChain_4918
48727	pp	UndefinedChain_4922
48727	pp	UndefinedChain_4927
48727	pp	UndefinedChain_4940
48727	pp	UndefinedChain_4944
48727	pp	UndefinedChain_4968
48727	pp	UndefinedChain_507
48727	pp	UndefinedChain_544
48727	pp	UndefinedChain_550
48727	pp	UndefinedChain_560
48727	pp	UndefinedChain_561
48727	pp	UndefinedChain_563
48727	pp	UndefinedChain_607
48727	pp	UndefinedChain_616
48727	pp	UndefinedChain_66
48727	pp	UndefinedChain_6810
48727	pp	UndefinedChain_73
48727	pp	UndefinedChain_7885
48727	pp	UndefinedChain_7889
48727	pp	UndefinedChain_7894
48727	pp	UndefinedChain_88
48727	pp	UndefinedChain_90
48727	pp	UndefinedChain_93
48727	pp	UndefinedChain_98
48942	pp	47673
48942	pp	54453
48942	pp	56437
48942	pp	57502
48942	pp	C-terminal_0
48942	pp	C-terminal_10
48942	pp	C-terminal_1003
48942	pp	C-terminal_1007
48942	pp	C-terminal_10072
48942	pp	C-terminal_10081
48942	pp	C-terminal_10082
48942	pp	C-terminal_10085
48942	pp	C-terminal_10092
48942	pp	C-terminal_10101
48942	pp	C-terminal_10102
48942	pp	C-terminal_10138
48942	pp	C-terminal_10178
48942	pp	C-terminal_10180
48942	pp	C-terminal_10186
48942	pp	C-terminal_10195
48942	pp	C-terminal_10239
48942	pp	C-terminal_10251
48942	pp	C-terminal_10261
48942	pp	C-terminal_10262
48942	pp	C-terminal_10264
48942	pp	C-terminal_10265
48942	pp	C-terminal_10314
48942	pp	C-terminal_10315
48942	pp	C-terminal_10317
48942	pp	C-terminal_10318
48942	pp	C-terminal_10319
48942	pp	C-terminal_1032
48942	pp	C-terminal_10333
48942	pp	C-terminal_10342
48942	pp	C-terminal_10368
48942	pp	C-terminal_10371
48942	pp	C-terminal_10378
48942	pp	C-terminal_10391
48942	pp	C-terminal_10449
48942	pp	C-terminal_10452
48942	pp	C-terminal_10514
48942	pp	C-terminal_10687
48942	pp	C-terminal_10715
48942	pp	C-terminal_10717
48942	pp	C-terminal_10733
48942	pp	C-terminal_10734
48942	pp	C-terminal_10736
48942	pp	C-terminal_10737
48942	pp	C-terminal_10738
48942	pp	C-terminal_10752
48942	pp	C-terminal_10769
48942	pp	C-terminal_10777
48942	pp	C-terminal_10799
48942	pp	C-terminal_1089
48942	pp	C-terminal_1090
48942	pp	C-terminal_1091
48942	pp	C-terminal_10920
48942	pp	C-terminal_1096
48942	pp	C-terminal_1098
48942	pp	C-terminal_1099
48942	pp	C-terminal_1100
48942	pp	C-terminal_11004
48942	pp	C-terminal_11014
48942	pp	C-terminal_11018
48942	pp	C-terminal_11033
48942	pp	C-terminal_11047
48942	pp	C-terminal_11056
48942	pp	C-terminal_11057
48942	pp	C-terminal_1108
48942	pp	C-terminal_1109
48942	pp	C-terminal_11146
48942	pp	C-terminal_11151
48942	pp	C-terminal_11154
48942	pp	C-terminal_11165
48942	pp	C-terminal_11170
48942	pp	C-terminal_11171
48942	pp	C-terminal_11184
48942	pp	C-terminal_11206
48942	pp	C-terminal_11207
48942	pp	C-terminal_11209
48942	pp	C-terminal_11229
48942	pp	C-terminal_1123
48942	pp	C-terminal_11230
48942	pp	C-terminal_11237
48942	pp	C-terminal_11238
48942	pp	C-terminal_11240
48942	pp	C-terminal_11242
48942	pp	C-terminal_11243
48942	pp	C-terminal_11244
48942	pp	C-terminal_11247
48942	pp	C-terminal_11249
48942	pp	C-terminal_11263
48942	pp	C-terminal_11279
48942	pp	C-terminal_11310
48942	pp	C-terminal_11328
48942	pp	C-terminal_11331
48942	pp	C-terminal_1134
48942	pp	C-terminal_11349
48942	pp	C-terminal_11379
48942	pp	C-terminal_11416
48942	pp	C-terminal_11527
48942	pp	C-terminal_11528
48942	pp	C-terminal_11541
48942	pp	C-terminal_11543
48942	pp	C-terminal_11544
48942	pp	C-terminal_11583
48942	pp	C-terminal_11584
48942	pp	C-terminal_11600
48942	pp	C-terminal_11622
48942	pp	C-terminal_11676
48942	pp	C-terminal_11679
48942	pp	C-terminal_1170
48942	pp	C-terminal_11709
48942	pp	C-terminal_1172
48942	pp	C-terminal_11727
48942	pp	C-terminal_1174
48942	pp	C-terminal_11740
48942	pp	C-terminal_11741
48942	pp	C-terminal_11745
48942	pp	C-terminal_11746
48942	pp	C-terminal_1175
48942	pp	C-terminal_11754
48942	pp	C-terminal_11824
48942	pp	C-terminal_11825
48942	pp	C-terminal_11826
48942	pp	C-terminal_11835
48942	pp	C-terminal_11873
48942	pp	C-terminal_11921
48942	pp	C-terminal_11931
48942	pp	C-terminal_11972
48942	pp	C-terminal_11983
48942	pp	C-terminal_11987
48942	pp	C-terminal_11993
48942	pp	C-terminal_12012
48942	pp	C-terminal_12015
48942	pp	C-terminal_12100
48942	pp	C-terminal_12104
48942	pp	C-terminal_12115
48942	pp	C-terminal_12131
48942	pp	C-terminal_12151
48942	pp	C-terminal_12184
48942	pp	C-terminal_12210
48942	pp	C-terminal_12212
48942	pp	C-terminal_12236
48942	pp	C-terminal_12237
48942	pp	C-terminal_12238
48942	pp	C-terminal_1224
48942	pp	C-terminal_12251
48942	pp	C-terminal_12254
48942	pp	C-terminal_12272
48942	pp	C-terminal_12278
48942	pp	C-terminal_12283
48942	pp	C-terminal_12285
48942	pp	C-terminal_12289
48942	pp	C-terminal_12367
48942	pp	C-terminal_12368
48942	pp	C-terminal_12369
48942	pp	C-terminal_12374
48942	pp	C-terminal_12377
48942	pp	C-terminal_12390
48942	pp	C-terminal_12405
48942	pp	C-terminal_12411
48942	pp	C-terminal_12416
48942	pp	C-terminal_12421
48942	pp	C-terminal_12423
48942	pp	C-terminal_12457
48942	pp	C-terminal_12461
48942	pp	C-terminal_12479
48942	pp	C-terminal_12481
48942	pp	C-terminal_12484
48942	pp	C-terminal_12493
48942	pp	C-terminal_12497
48942	pp	C-terminal_12508
48942	pp	C-terminal_12509
48942	pp	C-terminal_12510
48942	pp	C-terminal_12531
48942	pp	C-terminal_12532
48942	pp	C-terminal_12541
48942	pp	C-terminal_12553
48942	pp	C-terminal_12587
48942	pp	C-terminal_12588
48942	pp	C-terminal_12589
48942	pp	C-terminal_12596
48942	pp	C-terminal_12603
48942	pp	C-terminal_12605
48942	pp	C-terminal_12618
48942	pp	C-terminal_12619
48942	pp	C-terminal_12621
48942	pp	C-terminal_12622
48942	pp	C-terminal_12633
48942	pp	C-terminal_12634
48942	pp	C-terminal_12646
48942	pp	C-terminal_12650
48942	pp	C-terminal_12653
48942	pp	C-terminal_12658
48942	pp	C-terminal_12677
48942	pp	C-terminal_12700
48942	pp	C-terminal_12723
48942	pp	C-terminal_12725
48942	pp	C-terminal_12743
48942	pp	C-terminal_12776
48942	pp	C-terminal_12791
48942	pp	C-terminal_12793
48942	pp	C-terminal_12820
48942	pp	C-terminal_12822
48942	pp	C-terminal_12840
48942	pp	C-terminal_12871
48942	pp	C-terminal_12874
48942	pp	C-terminal_12877
48942	pp	C-terminal_12881
48942	pp	C-terminal_12958
48942	pp	C-terminal_12959
48942	pp	C-terminal_12972
48942	pp	C-terminal_12990
48942	pp	C-terminal_13048
48942	pp	C-terminal_13049
48942	pp	C-terminal_13058
48942	pp	C-terminal_13060
48942	pp	C-terminal_1325
48942	pp	C-terminal_1415
48942	pp	C-terminal_1432
48942	pp	C-terminal_1435
48942	pp	C-terminal_1542
48942	pp	C-terminal_1543
48942	pp	C-terminal_1545
48942	pp	C-terminal_1547
[truncated: 14,091 more rows]
